# Supplementary material for: CSGene: a literature-based database for cell senescence genes and its application to identify critical cell aging pathways and associated diseases
Source: Cell Death Dis. 2016 Jan 14;7(1):e2053–. doi: 10.1038/cddis.2015.414 (PMC4816187; doi:10.1038/cddis.2015.414)
Supplement: Supplementary Table 2 [file cddis2015414x2.xls]

## Sheet: Pathway
Name	Source	p-value	q-value FDR B&Y
RNA Polymerase I Promoter Opening	BioSystems: REACTOME	1.518e-82	3.792e-79
Meiosis	BioSystems: REACTOME	2.077e-77	4.445e-74
Meiotic Recombination	BioSystems: REACTOME	2.871e-77	5.377e-74
Packaging Of Telomere Ends	BioSystems: REACTOME	3.606e-70	6.004e-67
Cell Cycle	BioSystems: REACTOME	2.425e-68	3.635e-65
Amyloids	BioSystems: REACTOME	4.589e-67	6.251e-64
RNA Polymerase I Transcription	BioSystems: REACTOME	9.21e-66	1.15e-62
RNA Polymerase I Chain Elongation	BioSystems: REACTOME	1.377e-65	1.587e-62
RNA Polymerase I Promoter Clearance	BioSystems: REACTOME	5.493e-65	5.879e-62
Meiotic Synapsis	BioSystems: REACTOME	2.353e-57	2.351e-54
Telomere Maintenance	BioSystems: REACTOME	1.287e-54	1.206e-51
RNA Polymerase I, RNA Polymerase III, and Mitochondrial Transcription	BioSystems: REACTOME	6.533e-53	5.759e-50
Deposition of New CENPA-containing Nucleosomes at the Centromere	BioSystems: REACTOME	7.915e-52	6.243e-49
Nucleosome assembly	BioSystems: REACTOME	7.915e-52	6.243e-49
Chromosome Maintenance	BioSystems: REACTOME	1.682e-51	1.26e-48
Alcoholism	BioSystems: KEGG	5.293e-47	3.777e-44
Progesterone-mediated oocyte maturation	BioSystems: KEGG	3.757e-32	2.011e-29
TGF-beta Receptor Signaling Pathway	BioSystems: WikiPathways	6.138e-31	2.874e-28
APC/C:Cdc20 mediated degradation of Cyclin B	BioSystems: REACTOME	6.174e-30	2.721e-27
Regulation of Telomerase	BioSystems: Pathway Interaction Database	2.122e-29	8.832e-27
MAPKinase Signaling Pathway	MSigDB C2: BioCarta	2.602e-29	1.054e-26
Ras Pathway	PantherDB	7.958e-29	3.138e-26
Signalling by NGF	BioSystems: REACTOME	2.127e-27	8.174e-25
Senescence and Autophagy	BioSystems: WikiPathways	1.788e-26	6.7e-24
Phosphorylation of the APC/C	BioSystems: REACTOME	1.487e-25	5.42e-23
Transcriptional misregulation in cancer	BioSystems: KEGG	1.519e-25	5.42e-23
Cell Cycle: G1/S Check Point	MSigDB C2: BioCarta	1.608e-25	5.605e-23
Signaling by ERBB4	BioSystems: REACTOME	2.209e-25	7.523e-23
NGF signalling via TRKA from the plasma membrane	BioSystems: REACTOME	6.049e-25	2.015e-22
E2F transcription factor network	BioSystems: Pathway Interaction Database	6.658e-25	2.169e-22
Inhibition of the proteolytic activity of APC/C required for the onset of anaphase by mitotic spindle checkpoint components	BioSystems: REACTOME	1.5e-24	4.683e-22
Inactivation of APC/C via direct inhibition of the APC/C complex	BioSystems: REACTOME	1.5e-24	4.683e-22
Mitotic Spindle Checkpoint	BioSystems: REACTOME	1.057e-23	3.046e-21
DNA damage response (only ATM dependent)	BioSystems: WikiPathways	1.268e-23	3.519e-21
Toll Like Receptor 7/8 (TLR7/8) Cascade	BioSystems: REACTOME	1.37e-23	3.667e-21
MyD88 dependent cascade initiated on endosome	BioSystems: REACTOME	1.37e-23	3.667e-21
Signaling by FGFR in disease	BioSystems: REACTOME	2.132e-23	5.427e-21
APC/C-mediated degradation of cell cycle proteins	BioSystems: REACTOME	2.137e-23	5.427e-21
Regulation of mitotic cell cycle	BioSystems: REACTOME	2.137e-23	5.427e-21
Signaling by FGFR	BioSystems: REACTOME	2.992e-23	7.473e-21
Conversion from APC/C:Cdc20 to APC/C:Cdh1 in late anaphase	BioSystems: REACTOME	3.276e-23	8.049e-21
Regulation of APC/C activators between G1/S and early anaphase	BioSystems: REACTOME	3.454e-23	8.34e-21
TSH signaling pathway	BioSystems: WikiPathways	3.506e-23	8.34e-21
Influence of Ras and Rho proteins on G1 to S Transition	MSigDB C2: BioCarta	5.791e-23	1.356e-20
Toll Like Receptor 9 (TLR9) Cascade	BioSystems: REACTOME	7.769e-23	1.791e-20
TRAF6 mediated induction of NFkB and MAP kinases upon TLR7/8 or 9 activation	BioSystems: REACTOME	8.512e-23	1.933e-20
AGE/RAGE pathway	BioSystems: WikiPathways	1.043e-22	2.332e-20
Keratinocyte Differentiation	MSigDB C2: BioCarta	1.119e-22	2.466e-20
MyD88-independent cascade	BioSystems: REACTOME	1.453e-22	3.11e-20
Toll Like Receptor 3 (TLR3) Cascade	BioSystems: REACTOME	1.453e-22	3.11e-20
Fc epsilon receptor (FCERI) signaling	BioSystems: REACTOME	4.519e-22	9.539e-20
Signaling by SCF-KIT	BioSystems: REACTOME	7.877e-22	1.639e-19
MAPK signaling pathway	BioSystems: WikiPathways	2.153e-21	4.419e-19
Signaling by ERBB2	BioSystems: REACTOME	3.04e-21	6.156e-19
Neurotrophin signaling pathway	BioSystems: KEGG	3.349e-21	6.691e-19
Mitotic G1-G1/S phases	BioSystems: REACTOME	9.8e-21	1.859e-18
Cell Cycle Checkpoints	BioSystems: REACTOME	1.149e-20	2.153e-18
MAPK signaling pathway	BioSystems: KEGG	1.669e-20	3.087e-18
Signaling by EGFR	BioSystems: REACTOME	2.411e-20	4.352e-18
Cyclin D associated events in G1	BioSystems: REACTOME	2.993e-20	5.276e-18
G1 Phase	BioSystems: REACTOME	2.993e-20	5.276e-18
Signaling by EGFR in Cancer	BioSystems: REACTOME	3.823e-20	6.661e-18
Interleukin signaling pathway	PantherDB	4.365e-20	7.519e-18
Insulin Signaling	BioSystems: WikiPathways	6.754e-20	1.15e-17
Activation of APC/C and APC/C:Cdc20 mediated degradation of mitotic proteins	BioSystems: REACTOME	7.903e-20	1.316e-17
RB in Cancer	BioSystems: WikiPathways	8.33e-20	1.372e-17
EGFR1 Signaling Pathway	BioSystems: WikiPathways	2.273e-19	3.662e-17
Gene Expression	BioSystems: REACTOME	3.142e-19	5.008e-17
Cyclins and Cell Cycle Regulation	MSigDB C2: BioCarta	3.573e-19	5.637e-17
MAP kinase activation in TLR cascade	BioSystems: REACTOME	4.59e-19	7.165e-17
APC/C:Cdh1 mediated degradation of Cdc20 and other APC/C:Cdh1 targeted proteins in late mitosis/early G1	BioSystems: REACTOME	7.352e-19	1.124e-16
APC/C:Cdc20 mediated degradation of mitotic proteins	BioSystems: REACTOME	7.352e-19	1.124e-16
Downstream signal transduction	BioSystems: REACTOME	7.811e-19	1.182e-16
Prolactin Signaling Pathway	BioSystems: WikiPathways	1.67e-18	2.502e-16
Oncostatin M Signaling Pathway	BioSystems: WikiPathways	1.994e-18	2.958e-16
Downstream signaling of activated FGFR	BioSystems: REACTOME	2.68e-18	3.938e-16
Autodegradation of Cdh1 by Cdh1:APC/C	BioSystems: REACTOME	3.143e-18	4.573e-16
IL-6 Signaling Pathway	BioSystems: WikiPathways	5.41e-18	7.721e-16
Leptin signaling pathway	BioSystems: WikiPathways	7.788e-18	1.101e-15
DAP12 signaling	BioSystems: REACTOME	1.185e-17	1.66e-15
Androgen receptor signaling pathway	BioSystems: WikiPathways	1.674e-17	2.302e-15
G1 to S cell cycle control	BioSystems: WikiPathways	1.767e-17	2.407e-15
Regulation of retinoblastoma protein	BioSystems: Pathway Interaction Database	1.882e-17	2.541e-15
BDNF signaling pathway	BioSystems: WikiPathways	2.12e-17	2.837e-15
Downstream Signaling Events Of B Cell Receptor (BCR)	BioSystems: REACTOME	2.254e-17	2.989e-15
IL-3 Signaling Pathway	BioSystems: WikiPathways	2.529e-17	3.325e-15
Signaling by PDGF	BioSystems: REACTOME	1.156e-16	1.494e-14
Transcriptional activity of SMAD2/SMAD3:SMAD4 heterotrimer	BioSystems: REACTOME	1.223e-16	1.566e-14
TSLP Signaling Pathway	BioSystems: WikiPathways	1.278e-16	1.623e-14
Oocyte meiosis	BioSystems: KEGG	1.418e-16	1.786e-14
DNA damage response	BioSystems: WikiPathways	1.588e-16	1.983e-14
EGF receptor signaling pathway	PantherDB	1.868e-16	2.313e-14
APC/C:Cdc20 mediated degradation of Securin	BioSystems: REACTOME	2.357e-16	2.896e-14
Signaling events mediated by HDAC Class III	BioSystems: Pathway Interaction Database	2.394e-16	2.917e-14
Glucocorticoid receptor regulatory network	BioSystems: Pathway Interaction Database	2.686e-16	3.246e-14
p53 pathway feedback loops 2	PantherDB	3.724e-16	4.394e-14
EGF Signaling Pathway	MSigDB C2: BioCarta	6.817e-16	7.981e-14
Id Signaling Pathway	BioSystems: WikiPathways	7.313e-16	8.43e-14
IL2-mediated signaling events	BioSystems: Pathway Interaction Database	7.313e-16	8.43e-14
DAP12 interactions	BioSystems: REACTOME	7.427e-16	8.497e-14
G0 and Early G1	BioSystems: REACTOME	9.088e-16	1.032e-13
Prolactin signaling pathway	BioSystems: KEGG	1.062e-15	1.196e-13
PI3K/AKT activation	BioSystems: REACTOME	1.247e-15	1.394e-13
ErbB1 downstream signaling	BioSystems: Pathway Interaction Database	1.645e-15	1.826e-13
ATM Signaling Pathway	MSigDB C2: BioCarta	1.895e-15	2.088e-13
ErbB signaling pathway	BioSystems: WikiPathways	2.843e-15	3.087e-13
TGF Beta Signaling Pathway	BioSystems: WikiPathways	2.843e-15	3.087e-13
Human Cytomegalovirus and Map Kinase Pathways	MSigDB C2: BioCarta	3.01e-15	3.245e-13
Apoptosis	BioSystems: WikiPathways	3.962e-15	4.241e-13
Trk receptor signaling mediated by the MAPK pathway	BioSystems: Pathway Interaction Database	4.367e-15	4.642e-13
PI3K events in ERBB2 signaling	BioSystems: REACTOME	4.872e-15	5.001e-13
PIP3 activates AKT signaling	BioSystems: REACTOME	4.872e-15	5.001e-13
PI-3K cascade	BioSystems: REACTOME	4.872e-15	5.001e-13
PI3K events in ERBB4 signaling	BioSystems: REACTOME	4.872e-15	5.001e-13
PI3K/AKT Signaling in Cancer	BioSystems: REACTOME	4.872e-15	5.001e-13
p38 MAPK Signaling Pathway	BioSystems: WikiPathways	5.321e-15	5.425e-13
IGF-1 Signaling Pathway	MSigDB C2: BioCarta	5.463e-15	5.532e-13
MicroRNAs in cardiomyocyte hypertrophy	BioSystems: WikiPathways	8.074e-15	8.097e-13
IL-4 signaling Pathway	BioSystems: WikiPathways	8.104e-15	8.097e-13
Regulation of nuclear SMAD2/3 signaling	BioSystems: Pathway Interaction Database	8.302e-15	8.24e-13
p38 MAPK Signaling Pathway	MSigDB C2: BioCarta	8.781e-15	8.657e-13
Pre-NOTCH Transcription and Translation	BioSystems: REACTOME	8.992e-15	8.75e-13
MAPK targets/ Nuclear events mediated by MAP kinases	BioSystems: REACTOME	8.992e-15	8.75e-13
PDGF signaling pathway	PantherDB	1.015e-14	9.81e-13
Regulation of toll-like receptor signaling pathway	BioSystems: WikiPathways	1.099e-14	1.055e-12
The extracellular signal-regulated RAF/MEK/ERK signaling	Pathway Ontology	1.293e-14	1.234e-12
Toll-like receptor signaling pathway	BioSystems: WikiPathways	1.43e-14	1.348e-12
GAB1 signalosome	BioSystems: REACTOME	1.43e-14	1.348e-12
TGF-beta signaling pathway	BioSystems: KEGG	1.572e-14	1.473e-12
Signaling by the B Cell Receptor (BCR)	BioSystems: REACTOME	1.617e-14	1.506e-12
Spinal Cord Injury	BioSystems: WikiPathways	1.713e-14	1.584e-12
SMAD2/SMAD3:SMAD4 heterotrimer regulates transcription	BioSystems: REACTOME	1.786e-14	1.642e-12
ErbB signaling pathway	BioSystems: KEGG	1.807e-14	1.651e-12
Toll-like receptor signaling pathway	BioSystems: KEGG	3.095e-14	2.811e-12
PDGF Signaling Pathway	MSigDB C2: BioCarta	3.432e-14	3.098e-12
Inhibition of Cellular Proliferation by Gleevec	MSigDB C2: BioCarta	3.546e-14	3.182e-12
IL6-mediated signaling events	BioSystems: Pathway Interaction Database	4.179e-14	3.727e-12
p53 Signaling Pathway	MSigDB C2: BioCarta	5.487e-14	4.866e-12
Expression of cyclins regulates progression through the cell cycle by activating cyclin-dependent kinases.	MSigDB C2: SigmaAldrich	6.053e-14	5.336e-12
IL-7 Signaling Pathway	BioSystems: WikiPathways	6.794e-14	5.954e-12
Acute myeloid leukemia	BioSystems: KEGG	8.791e-14	7.66e-12
p53 pathway	PantherDB	1.151e-13	9.916e-12
MAPK Cascade	BioSystems: WikiPathways	1.151e-13	9.916e-12
Loss of Function of TGFBR1 in Cancer	BioSystems: REACTOME	1.311e-13	1.051e-11
SMAD2/3 MH2 Domain Mutants in Cancer	BioSystems: REACTOME	1.311e-13	1.051e-11
Loss of Function of SMAD2/3 in Cancer	BioSystems: REACTOME	1.311e-13	1.051e-11
Loss of Function of SMAD4 in Cancer	BioSystems: REACTOME	1.311e-13	1.051e-11
Loss of Function of TGFBR2 in Cancer	BioSystems: REACTOME	1.311e-13	1.051e-11
TGFBR1 LBD Mutants in Cancer	BioSystems: REACTOME	1.311e-13	1.051e-11
Signaling by TGF-beta Receptor Complex in Cancer	BioSystems: REACTOME	1.311e-13	1.051e-11
TGFBR1 KD Mutants in Cancer	BioSystems: REACTOME	1.311e-13	1.051e-11
SMAD4 MH2 Domain Mutants in Cancer	BioSystems: REACTOME	1.311e-13	1.051e-11
SMAD2/3 Phosphorylation Motif Mutants in Cancer	BioSystems: REACTOME	1.311e-13	1.051e-11
TGFBR2 Kinase Domain Mutants in Cancer	BioSystems: REACTOME	1.311e-13	1.051e-11
Signaling by TGF-beta Receptor Complex	BioSystems: REACTOME	1.311e-13	1.051e-11
TGFBR2 MSI Frameshift Mutants in Cancer	BioSystems: REACTOME	1.311e-13	1.051e-11
M Phase	BioSystems: REACTOME	1.551e-13	1.236e-11
Mitotic Anaphase	BioSystems: REACTOME	1.585e-13	1.256e-11
Mitotic Metaphase and Anaphase	BioSystems: REACTOME	1.877e-13	1.481e-11
ErbB2/ErbB3 signaling events	BioSystems: Pathway Interaction Database	2.056e-13	1.613e-11
Adipogenesis	BioSystems: WikiPathways	2.614e-13	2.04e-11
Epstein-Barr virus infection	BioSystems: KEGG	2.642e-13	2.051e-11
Role of LAT2/NTAL/LAB on calcium mobilization	BioSystems: REACTOME	2.701e-13	2.086e-11
Corticotropin-releasing hormone	BioSystems: WikiPathways	2.856e-13	2.194e-11
