# Supplementary material for: CSGene: a literature-based database for cell senescence genes and its application to identify critical cell aging pathways and associated diseases
Source: Cell Death Dis. 2016 Jan 14;7(1):e2053–. doi: 10.1038/cddis.2015.414 (PMC4816187; doi:10.1038/cddis.2015.414)
Supplement: Supplementary Table 3 [file cddis2015414x3.xls]

## Sheet: Disease
Name	Source	p-value	q-value FDR B&Y
Transcriptional activation of the integrated chromatin-associated human immunodeficiency virus type 1 promoter.	Pubmed: 9566873	1.34e-86	2.543e-80
Regulation of HIV-1 gene expression by histone acetylation and factor recruitment at the LTR promoter.	Pubmed: 14657027	2.891e-84	2.742e-78
Enhancement of the p300 HAT activity by HIV-1 Tat on chromatin DNA.	Pubmed: 11689053	5.078e-82	3.211e-76
Acetylation of HIV-1 Tat by CBP/P300 increases transcription of integrated HIV-1 genome and enhances binding to core histones.	Pubmed: 11080476	1.362e-73	5.169e-68
Systemic lupus erythematosus	BioSystems: KEGG	8.578e-46	5.843e-43
Viral carcinogenesis	BioSystems: KEGG	1.592e-42	9.942e-40
Integrated Pancreatic Cancer Pathway	BioSystems: WikiPathways	9.664e-37	5.57e-34
Pathways in cancer	BioSystems: KEGG	4.577e-32	2.365e-29
Hepatitis B	BioSystems: KEGG	4.216e-31	2.106e-28
Signaling Pathways in Glioblastoma	BioSystems: WikiPathways	5.043e-31	2.438e-28
HTLV-I infection	BioSystems: KEGG	2.726e-30	1.238e-27
Pancreatic cancer	BioSystems: KEGG	2.122e-29	8.832e-27
Breast Neoplasms	CTD	2.077e-29	2.17e-25
Prostate Cancer	BioSystems: WikiPathways	6.801e-24	1.999e-21
Chronic myeloid leukemia	BioSystems: KEGG	1.209e-23	3.418e-21
Carcinoma, Hepatocellular	CTD	6.637e-23	3.468e-19
Bladder cancer	BioSystems: KEGG	6.36e-21	1.254e-18
Integrated Breast Cancer Pathway	BioSystems: WikiPathways	7.096e-21	1.381e-18
MicroRNAs in cancer	BioSystems: KEGG	8.357e-21	1.606e-18
Colorectal cancer	BioSystems: KEGG	7.569e-20	1.275e-17
Melanoma	BioSystems: KEGG	4.437e-18	6.393e-16
Integrated Cancer pathway	BioSystems: WikiPathways	1.655e-17	2.297e-15
Lung Neoplasms	CTD	1.477e-18	5.143e-15
Gastric cancer network 1	BioSystems: WikiPathways	6.807e-17	8.87e-15
Non-small cell lung cancer	BioSystems: KEGG	2.978e-16	3.57e-14
Proteoglycans in cancer	BioSystems: KEGG	3.642e-16	4.332e-14
Carcinoma	CTD	4.711e-17	1.231e-13
Cell Transformation, Neoplastic	CTD	6.546e-17	1.368e-13
Stomach Neoplasms	CTD	1.488e-16	2.591e-13
Neoplasm Metastasis	CTD	1.234e-14	1.842e-11
Prostatic Neoplasms	CTD	1.872e-14	2.444e-11
Chagas disease (American trypanosomiasis)	BioSystems: KEGG	1.171e-12	8.645e-11
Mammary Neoplasms, Experimental	CTD	1.297e-13	1.506e-10
Carcinoma, Squamous Cell	CTD	3.939e-13	4.116e-10
Small cell lung cancer	BioSystems: KEGG	7.094e-12	4.945e-10
Mammary Neoplasms, Animal	CTD	1.95e-12	1.853e-09
Adenocarcinoma	CTD	7.786e-12	6.78e-09
Renal cell carcinoma	BioSystems: KEGG	1.875e-10	1.133e-08
Ovarian Neoplasms	CTD	1.409e-11	1.133e-08
Genes related to the insulin receptor pathway	MSigDB C2: Signaling Gateway	1.92e-10	1.155e-08
Endometrial cancer	BioSystems: KEGG	2.665e-10	1.591e-08
Hepatitis C	BioSystems: KEGG	3.571e-10	2.066e-08
Reperfusion Injury	CTD	7.318e-11	5.461e-08
Neoplasm Invasiveness	CTD	5.731e-10	3.992e-07
p53 signaling pathway	BioSystems: KEGG	3.765e-13	2.879e-11
ATF-2 transcription factor network	BioSystems: Pathway Interaction Database	5.136e-13	3.905e-11
IL 6 signaling pathway	MSigDB C2: BioCarta	5.159e-13	3.905e-11
Fc epsilon RI signaling pathway	BioSystems: KEGG	7.137e-13	5.374e-11
Separation of Sister Chromatids	BioSystems: REACTOME	7.775e-13	5.826e-11
Type II interferon signaling (IFNG)	BioSystems: WikiPathways	9.372e-13	6.987e-11
CTCF: First Multivalent Nuclear Factor	MSigDB C2: BioCarta	1.141e-12	8.462e-11
p53 pathway	BioSystems: Pathway Interaction Database	1.538e-12	1.13e-10
FOXM1 transcription factor network	BioSystems: Pathway Interaction Database	1.628e-12	1.19e-10
Downregulation of SMAD2/3:SMAD4 transcriptional activity	BioSystems: REACTOME	2.392e-12	1.74e-10
Cadmium induces DNA synthesis and proliferation in macrophages	MSigDB C2: BioCarta	3.013e-12	2.181e-10
Estrogen signaling pathway	BioSystems: WikiPathways	3.243e-12	2.337e-10
Adaptive Immune System	BioSystems: REACTOME	3.731e-12	2.676e-10
Activation of the AP-1 family of transcription factors	BioSystems: REACTOME	4.536e-12	3.237e-10
IL-5 Signaling Pathway	BioSystems: WikiPathways	5.194e-12	3.689e-10
Apoptosis signaling pathway	PantherDB	5.491e-12	3.881e-10
Validated targets of C-MYC transcriptional repression	BioSystems: Pathway Interaction Database	5.923e-12	4.162e-10
PI3K-Akt signaling pathway	BioSystems: KEGG	5.944e-12	4.162e-10
p38 MAPK Pathway	MSigDB C2: Signaling Transduction KE	1.011e-11	7.013e-10
Signaling by NOTCH	BioSystems: REACTOME	1.05e-11	7.25e-10
MAP kinase kinase activity	GenMAPP	1.165e-11	8.01e-10
Ceramide signaling pathway	BioSystems: Pathway Interaction Database	1.474e-11	1.009e-09
p38 MAPK signaling	Pathway Ontology	1.538e-11	1.043e-09
Insulin Signaling Pathway	MSigDB C2: BioCarta	1.538e-11	1.043e-09
FAS pathway and Stress induction of HSP regulation	BioSystems: WikiPathways	1.605e-11	1.083e-09
BCR signaling pathway	BioSystems: Pathway Interaction Database	2.039e-11	1.37e-09
Genes related to PIP3 signaling in cardiac myocytes	MSigDB C2: Signaling Gateway	2.735e-11	1.83e-09
B Cell Receptor Signaling Pathway	BioSystems: WikiPathways	2.912e-11	1.939e-09
GnRH signaling pathway	BioSystems: KEGG	3.034e-11	2.012e-09
TNF signaling pathway	BioSystems: KEGG	3.076e-11	2.031e-09
Ras Signaling Pathway	MSigDB C2: BioCarta	3.092e-11	2.033e-09
Factors involved in megakaryocyte development and platelet production	BioSystems: REACTOME	3.135e-11	2.052e-09
FCERI mediated MAPK activation	BioSystems: REACTOME	3.448e-11	2.247e-09
IFN-gamma pathway	BioSystems: Pathway Interaction Database	3.854e-11	2.5e-09
Role of MAL in Rho-Mediated Activation of SRF	MSigDB C2: BioCarta	4.634e-11	2.993e-09
Cdk2, 4, and 6 bind cyclin D in G1, while cdk2/cyclin E promotes the G1/S transition.	MSigDB C2: SigmaAldrich	4.92e-11	3.164e-09
Toxoplasmosis	BioSystems: KEGG	5.075e-11	3.25e-09
Links between Pyk2 and Map Kinases	MSigDB C2: BioCarta	5.335e-11	3.373e-09
Insulin/IGF pathway-mitogen activated protein kinase kinase/MAP kinase cascade	PantherDB	5.335e-11	3.373e-09
BARD1 signaling events	BioSystems: Pathway Interaction Database	5.335e-11	3.373e-09
TPO Signaling Pathway	MSigDB C2: BioCarta	5.945e-11	3.739e-09
T cell receptor signaling pathway	BioSystems: KEGG	5.963e-11	3.739e-09
Pre-NOTCH Expression and Processing	BioSystems: REACTOME	6.8e-11	4.246e-09
Measles	BioSystems: KEGG	7.523e-11	4.678e-09
CDC42 signaling events	BioSystems: Pathway Interaction Database	8.363e-11	5.179e-09
CD40/CD40L signaling	BioSystems: Pathway Interaction Database	9.049e-11	5.581e-09
SHC1 events in ERBB2 signaling	BioSystems: REACTOME	1.099e-10	6.751e-09
Influenza A	BioSystems: KEGG	1.185e-10	7.246e-09
TWEAK Signaling Pathway	BioSystems: WikiPathways	1.288e-10	7.848e-09
Signalling to ERKs	BioSystems: REACTOME	1.52e-10	9.22e-09
Osteopontin-mediated events	BioSystems: Pathway Interaction Database	2.425e-10	1.454e-08
Differentiation Pathway in PC12 Cells; this is a specific case of PAC1 Receptor Pathway.	MSigDB C2: Signaling Transduction KE	2.708e-10	1.61e-08
Post-transcriptional Silencing By Small RNAs	BioSystems: REACTOME	2.747e-10	1.627e-08
G1/S Transition	BioSystems: REACTOME	2.913e-10	1.719e-08
Tumor Suppressor Arf Inhibits Ribosomal Biogenesis	MSigDB C2: BioCarta	2.947e-10	1.732e-08
mTOR signaling pathway	BioSystems: KEGG	3.125e-10	1.829e-08
Delta-Notch Signaling Pathway	BioSystems: WikiPathways	3.323e-10	1.938e-08
Signalling to RAS	BioSystems: REACTOME	3.396e-10	1.972e-08
Direct p53 effectors	BioSystems: Pathway Interaction Database	4.218e-10	2.431e-08
RANKL/RANK Signaling Pathway	BioSystems: WikiPathways	5.008e-10	2.876e-08
JNK MAPK Pathway	MSigDB C2: Signaling Transduction KE	5.126e-10	2.932e-08
Erk1/Erk2 Mapk Signaling pathway	MSigDB C2: BioCarta	5.713e-10	3.255e-08
HIF-1 signaling pathway	BioSystems: KEGG	5.766e-10	3.273e-08
Intracellular Signalling Through Adenosine Receptor A2b and Adenosine	SMPDB	5.985e-10	3.372e-08
Angiotensin II mediated activation of JNK Pathway via Pyk2 dependent signaling	MSigDB C2: BioCarta	5.985e-10	3.372e-08
Telomeres, Telomerase, Cellular Aging, and Immortality	MSigDB C2: BioCarta	6.377e-10	3.553e-08
SHC-related events triggered by IGF1R	BioSystems: REACTOME	6.377e-10	3.553e-08
Nerve growth factor pathway (NGF)	MSigDB C2: BioCarta	6.377e-10	3.553e-08
GRB2 events in ERBB2 signaling	BioSystems: REACTOME	7.085e-10	3.918e-08
Multiple antiapoptotic pathways from IGF-1R signaling lead to BAD phosphorylation	MSigDB C2: BioCarta	7.085e-10	3.918e-08
Angiopoietin receptor Tie2-mediated signaling	BioSystems: Pathway Interaction Database	7.618e-10	4.197e-08
Signaling events mediated by Hepatocyte Growth Factor Receptor (c-Met)	BioSystems: Pathway Interaction Database	8.926e-10	4.9e-08
TGF-beta signaling pathway	PantherDB	1.216e-09	6.653e-08
Antigen binding to B cell receptors activates protein tyrosine kinases, such as the Src family, which ultimate activate MAP kinases.	MSigDB C2: SigmaAldrich	1.258e-09	6.779e-08
Nuclear Events (kinase and transcription factor activation)	BioSystems: REACTOME	1.258e-09	6.779e-08
Physiological and Pathological Hypertrophy of the Heart	BioSystems: WikiPathways	1.258e-09	6.779e-08
Cell Cycle: G2/M Checkpoint	MSigDB C2: BioCarta	1.258e-09	6.779e-08
EPO Signaling Pathway	MSigDB C2: BioCarta	1.295e-09	6.955e-08
Regulation of Androgen receptor activity	BioSystems: Pathway Interaction Database	1.449e-09	7.753e-08
HIV-I Nef: negative effector of Fas and TNF	MSigDB C2: BioCarta	1.619e-09	8.633e-08
FGF signaling pathway	PantherDB	1.668e-09	8.863e-08
SHC1 events in EGFR signaling	BioSystems: REACTOME	1.87e-09	9.869e-08
Signalling to p38 via RIT and RIN	BioSystems: REACTOME	1.87e-09	9.869e-08
Cyclin A:Cdk2-associated events at S phase entry	BioSystems: REACTOME	2.058e-09	1.082e-07
Fc-epsilon receptor I signaling in mast cells	BioSystems: Pathway Interaction Database	2.134e-09	1.118e-07
Signaling by constitutively active EGFR	BioSystems: REACTOME	2.491e-09	1.3e-07
Signaling events mediated by Stem cell factor receptor (c-Kit)	BioSystems: Pathway Interaction Database	2.664e-09	1.386e-07
IL-2 Receptor Beta Chain in T cell Activation	MSigDB C2: BioCarta	2.982e-09	1.546e-07
Constitutive PI3K/AKT Signaling in Cancer	BioSystems: REACTOME	3.555e-09	1.837e-07
Endothelins	BioSystems: Pathway Interaction Database	3.57e-09	1.839e-07
ERK1/ERK2 MAPK Pathway	MSigDB C2: Signaling Transduction KE	3.622e-09	1.859e-07
mTOR signaling pathway	BioSystems: Pathway Interaction Database	3.643e-09	1.863e-07
Oxidative stress response	PantherDB	4.177e-09	2.129e-07
Fc Epsilon Receptor I Signaling in Mast Cells	MSigDB C2: BioCarta	4.299e-09	2.184e-07
ERK/MAPK targets	BioSystems: REACTOME	4.573e-09	2.307e-07
SHC1 events in ERBB4 signaling	BioSystems: REACTOME	4.573e-09	2.307e-07
G1/S DNA Damage Checkpoints	BioSystems: REACTOME	4.719e-09	2.373e-07
NFAT and Hypertrophy of the heart (Transcription in the broken heart)	MSigDB C2: BioCarta	4.751e-09	2.381e-07
Angiogenesis	PantherDB	4.882e-09	2.439e-07
Signal transduction through IL1R	MSigDB C2: BioCarta	5.472e-09	2.715e-07
Intracellular Signalling Through Adenosine Receptor A2a and Adenosine	SMPDB	5.472e-09	2.715e-07
T Cell Receptor Signaling Pathway	MSigDB C2: BioCarta	5.717e-09	2.828e-07
Genes related to IL4 rceptor signaling in B lymphocytes	MSigDB C2: Signaling Gateway	5.84e-09	2.879e-07
Interleukin-11 Signaling Pathway	BioSystems: WikiPathways	6.122e-09	3.008e-07
Role of ERBB2 in Signal Transduction and Oncology	MSigDB C2: BioCarta	8.063e-09	3.923e-07
Ceramide Signaling Pathway	MSigDB C2: BioCarta	8.063e-09	3.923e-07
Signaling by Leptin	BioSystems: REACTOME	8.063e-09	3.923e-07
Genes related to CD40 signaling	MSigDB C2: Signaling Gateway	8.13e-09	3.943e-07
The 4-1BB-dependent immune response	MSigDB C2: BioCarta	8.408e-09	4.065e-07
Osteoclast differentiation	BioSystems: KEGG	8.463e-09	4.078e-07
Interferon-gamma signaling pathway	PantherDB	9.249e-09	4.428e-07
Growth Hormone Signaling Pathway	MSigDB C2: BioCarta	9.249e-09	4.428e-07
Cytokine Signaling in Immune system	BioSystems: REACTOME	9.523e-09	4.545e-07
RB Tumor Suppressor/Checkpoint Signaling in response to DNA damage	MSigDB C2: BioCarta	1.183e-08	5.63e-07
IL-2 Signaling pathway	BioSystems: WikiPathways	1.2e-08	5.689e-07
Cyclin E associated events during G1/S transition	BioSystems: REACTOME	1.259e-08	5.953e-07
Signaling events mediated by PRL	BioSystems: Pathway Interaction Database	1.372e-08	6.446e-07
B cell activation	PantherDB	1.393e-08	6.525e-07
Thyroid cancer	BioSystems: KEGG	1.433e-08	6.69e-07
Wnt Signaling Pathway NetPath	BioSystems: WikiPathways	1.607e-08	7.46e-07
G1/S-Specific Transcription	BioSystems: REACTOME	1.618e-08	7.46e-07
Spry regulation of FGF signaling	BioSystems: REACTOME	1.618e-08	7.46e-07
Role of EGF Receptor Transactivation by GPCRs in Cardiac Hypertrophy	MSigDB C2: BioCarta	1.618e-08	7.46e-07
Regulation of DNA replication	BioSystems: REACTOME	1.63e-08	7.491e-07
Bioactive Peptide Induced Signaling Pathway	MSigDB C2: BioCarta	1.653e-08	7.575e-07
Ubiquitin mediated proteolysis	BioSystems: KEGG	1.762e-08	8.052e-07
p53-Dependent G1/S DNA damage checkpoint	BioSystems: REACTOME	1.796e-08	8.154e-07
p53-Dependent G1 DNA Damage Response	BioSystems: REACTOME	1.796e-08	8.154e-07
Focal Adhesion	BioSystems: WikiPathways	2.013e-08	9.115e-07
TNF receptor signaling pathway	BioSystems: Pathway Interaction Database	2.255e-08	1.012e-06
NFkB activation by Nontypeable Hemophilus influenzae	MSigDB C2: BioCarta	2.262e-08	1.012e-06
ALK1 signaling events	BioSystems: Pathway Interaction Database	2.262e-08	1.012e-06
S1P2 pathway	BioSystems: Pathway Interaction Database	2.262e-08	1.012e-06
fMLP induced chemokine gene expression in HMC-1 cells	MSigDB C2: BioCarta	2.441e-08	1.082e-06
PI3K Pathway	MSigDB C2: Signaling Transduction KE	2.441e-08	1.082e-06
IL2 signaling events mediated by PI3K	BioSystems: Pathway Interaction Database	2.441e-08	1.082e-06
Urinary Bladder Neoplasms	CTD	7.882e-10	5.148e-07
Inflammatory bowel disease (IBD)	BioSystems: KEGG	2.499e-08	1.105e-06
GRB2 events in EGFR signaling	BioSystems: REACTOME	2.657e-08	1.168e-06
SOS-mediated signalling	BioSystems: REACTOME	2.657e-08	1.168e-06
RAF/MAP kinase cascade	BioSystems: REACTOME	2.812e-08	1.232e-06
VEGF signaling pathway	BioSystems: KEGG	2.932e-08	1.281e-06
TGF beta signaling pathway	MSigDB C2: BioCarta	2.957e-08	1.285e-06
TP53 network	BioSystems: WikiPathways	2.957e-08	1.285e-06
Alpha6-Beta4 Integrin Signaling Pathway	BioSystems: WikiPathways	3.114e-08	1.349e-06
Aurora A signaling	BioSystems: Pathway Interaction Database	3.243e-08	1.4e-06
TNF/Stress Related Signaling	MSigDB C2: BioCarta	3.627e-08	1.562e-06
IL12-mediated signaling events	BioSystems: Pathway Interaction Database	3.718e-08	1.596e-06
Pertussis	BioSystems: KEGG	1.316e-08	6.204e-07
TCR Signaling Pathway	BioSystems: WikiPathways	4.765e-08	2.04e-06
FoxO family signaling	BioSystems: Pathway Interaction Database	5.428e-08	2.318e-06
SHC-mediated signalling	BioSystems: REACTOME	5.481e-08	2.333e-06
EPO Receptor Signaling	BioSystems: WikiPathways	5.668e-08	2.4e-06
Regulation of BAD phosphorylation	MSigDB C2: BioCarta	5.668e-08	2.4e-06
Tuberculosis	BioSystems: KEGG	6.464e-08	2.728e-06
TGF-beta receptor signaling activates SMADs	BioSystems: REACTOME	6.854e-08	2.877e-06
Signaling of Hepatocyte Growth Factor Receptor	BioSystems: WikiPathways	6.854e-08	2.877e-06
Notch-mediated HES/HEY network	BioSystems: Pathway Interaction Database	7.156e-08	2.996e-06
LPA receptor mediated events	BioSystems: Pathway Interaction Database	7.355e-08	3.061e-06
Fas Signaling Pathway	MSigDB C2: Signaling Transduction KE	7.355e-08	3.061e-06
Regulation of the Fanconi anemia pathway	BioSystems: REACTOME	7.447e-08	3.091e-06
Pancreatic Neoplasms	CTD	1.881e-09	1.092e-06
Downregulation of TGF-beta receptor signaling	BioSystems: REACTOME	8.659e-08	3.567e-06
Granule Cell Survival Pathway is a specific case of more general PAC1 Receptor Pathway.	MSigDB C2: Signaling Transduction KE	8.659e-08	3.567e-06
SCF(Skp2)-mediated degradation of p27/p21	BioSystems: REACTOME	8.665e-08	3.567e-06
RhoA signaling pathway	BioSystems: Pathway Interaction Database	8.891e-08	3.651e-06
CXCR3-mediated signaling events	BioSystems: Pathway Interaction Database	9.743e-08	3.989e-06
Adrenocortical Carcinoma	CTD	3.29e-09	1.809e-06
Brain Ischemia	CTD	6.137e-09	3.206e-06
ARMS-mediated activation	BioSystems: REACTOME	1.055e-07	4.296e-06
Association of licensing factors with the pre-replicative complex	BioSystems: REACTOME	1.055e-07	4.296e-06
T cell activation	PantherDB	1.071e-07	4.338e-06
Leishmaniasis	BioSystems: KEGG	1.071e-07	4.338e-06
VEGF signaling pathway	PantherDB	1.098e-07	4.435e-06
Signaling events mediated by HDAC Class I	BioSystems: Pathway Interaction Database	1.133e-07	4.563e-06
Negative regulation of FGFR signaling	BioSystems: REACTOME	1.197e-07	4.808e-06
Herpes simplex infection	BioSystems: KEGG	1.258e-07	5.039e-06
BCR Signaling Pathway	MSigDB C2: BioCarta	1.366e-07	5.445e-06
Signal transduction by L1	BioSystems: REACTOME	1.366e-07	5.445e-06
Epithelial cell signaling in Helicobacter pylori infection	BioSystems: KEGG	1.397e-07	5.552e-06
Cellular roles of Anthrax toxin	BioSystems: Pathway Interaction Database	1.418e-07	5.608e-06
IL 2 signaling pathway	MSigDB C2: BioCarta	1.418e-07	5.608e-06
G2 Phase	BioSystems: REACTOME	1.517e-07	5.981e-06
C-MYB transcription factor network	BioSystems: Pathway Interaction Database	1.571e-07	6.178e-06
Recruitment of repair and signaling proteins to double-strand breaks	BioSystems: REACTOME	1.605e-07	6.297e-06
p38 MAPK signaling pathway	BioSystems: Pathway Interaction Database	1.902e-07	7.423e-06
TNFR1 Signaling Pathway	MSigDB C2: BioCarta	1.902e-07	7.423e-06
Regulation of transcriptional activity by PML	MSigDB C2: BioCarta	1.918e-07	7.434e-06
p75NTR signals via NF-kB	BioSystems: REACTOME	1.918e-07	7.434e-06
IGF1R signaling cascade	BioSystems: REACTOME	1.925e-07	7.434e-06
Signaling by Type 1 Insulin-like Growth Factor 1 Receptor (IGF1R)	BioSystems: REACTOME	1.925e-07	7.434e-06
Signaling events mediated by PTP1B	BioSystems: Pathway Interaction Database	2.012e-07	7.749e-06
Estrogen signaling pathway	BioSystems: KEGG	2.16e-07	8.294e-06
p75(NTR)-mediated signaling	BioSystems: Pathway Interaction Database	2.164e-07	8.294e-06
Focal adhesion	BioSystems: KEGG	2.2e-07	8.412e-06
Hypoxia and p53 in the Cardiovascular system	MSigDB C2: BioCarta	2.242e-07	8.548e-06
Antigen processing: Ubiquitination & Proteasome degradation	BioSystems: REACTOME	2.439e-07	9.276e-06
Signaling of Hepatocyte Growth Factor Receptor	MSigDB C2: BioCarta	2.589e-07	9.823e-06
FAS signaling pathway ( CD95 )	MSigDB C2: BioCarta	2.744e-07	1.039e-05
S Phase	BioSystems: REACTOME	2.989e-07	1.128e-05
Skin Neoplasms	CTD	8.416e-09	3.997e-06
Signaling events mediated by focal adhesion kinase	BioSystems: Pathway Interaction Database	3.244e-07	1.221e-05
Integrin Signaling Pathway	MSigDB C2: Signaling Transduction KE	3.251e-07	1.221e-05
Signaling events mediated by VEGFR1 and VEGFR2	BioSystems: Pathway Interaction Database	3.32e-07	1.23e-05
METS affect on Macrophage Differentiation	MSigDB C2: BioCarta	3.323e-07	1.23e-05
Role of Erk5 in Neuronal Survival	MSigDB C2: BioCarta	3.323e-07	1.23e-05
Nongenotropic Androgen signaling	BioSystems: Pathway Interaction Database	3.323e-07	1.23e-05
SHC-related events	BioSystems: REACTOME	3.323e-07	1.23e-05
Frs2-mediated activation	BioSystems: REACTOME	3.323e-07	1.23e-05
Regulation of eIF4e and p70 S6 Kinase	MSigDB C2: BioCarta	3.451e-07	1.274e-05
Regulation of p27 Phosphorylation during Cell Cycle Progression	MSigDB C2: BioCarta	3.591e-07	1.322e-05
c-Jun N-terminal kinases MAPK signaling	Pathway Ontology	3.897e-07	1.428e-05
IL17 signaling pathway	BioSystems: WikiPathways	3.897e-07	1.428e-05
Pulmonary Fibrosis	CTD	8.416e-09	3.997e-06
FGF signaling pathway	BioSystems: Pathway Interaction Database	4.647e-07	1.698e-05
Ras signaling pathway	BioSystems: KEGG	4.691e-07	1.71e-05
Diabetes Mellitus, Experimental	CTD	2.543e-08	1.155e-05
HIF-1-alpha transcription factor network	BioSystems: Pathway Interaction Database	5.005e-07	1.82e-05
Hemostasis	BioSystems: REACTOME	5.324e-07	1.932e-05
DNA Replication	BioSystems: REACTOME	5.353e-07	1.938e-05
ErbB4 signaling events	BioSystems: Pathway Interaction Database	5.452e-07	1.969e-05
Chaperones modulate interferon Signaling Pathway	MSigDB C2: BioCarta	5.525e-07	1.99e-05
Insulin signaling pathway	BioSystems: KEGG	5.991e-07	2.153e-05
IRS-related events triggered by IGF1R	BioSystems: REACTOME	6.424e-07	2.297e-05
Salmonella infection	BioSystems: KEGG	6.424e-07	2.297e-05
Downregulation of ERBB2:ERBB3 signaling	BioSystems: REACTOME	6.916e-07	2.462e-05
NF-kB is activated and signals survival	BioSystems: REACTOME	6.916e-07	2.462e-05
RSK activation	BioSystems: REACTOME	8.389e-07	2.979e-05
Prolonged ERK activation events	BioSystems: REACTOME	8.863e-07	3.133e-05
Oxygen-dependent Proline Hydroxylation of Hypoxia-inducible Factor Alpha	BioSystems: REACTOME	8.863e-07	3.133e-05
Cytosolic sensors of pathogen-associated DNA	BioSystems: REACTOME	8.981e-07	3.167e-05
Downstream signaling in naive CD8+ T cells	BioSystems: Pathway Interaction Database	9.596e-07	3.376e-05
Class I MHC mediated antigen processing & presentation	BioSystems: REACTOME	9.909e-07	3.478e-05
E2F mediated regulation of DNA replication	BioSystems: REACTOME	1.025e-06	3.59e-05
E2F1 Destruction Pathway	MSigDB C2: BioCarta	1.118e-06	3.905e-05
TGF-beta receptor signaling	BioSystems: Pathway Interaction Database	1.207e-06	4.195e-05
Role of Calcineurin-dependent NFAT signaling in lymphocytes	BioSystems: Pathway Interaction Database	1.207e-06	4.195e-05
IL 3 signaling pathway	MSigDB C2: BioCarta	1.249e-06	4.322e-05
The IGF-1 Receptor and Longevity	MSigDB C2: BioCarta	1.249e-06	4.322e-05
RIG-I-like receptor signaling pathway	BioSystems: KEGG	1.301e-06	4.493e-05
Trefoil Factors Initiate Mucosal Healing	MSigDB C2: BioCarta	1.378e-06	4.724e-05
Role of BRCA1, BRCA2 and ATR in Cancer Susceptibility	MSigDB C2: BioCarta	1.378e-06	4.724e-05
FAS (CD95) signaling pathway	BioSystems: Pathway Interaction Database	1.381e-06	4.724e-05
Signaling mediated by p38-alpha and p38-beta	BioSystems: Pathway Interaction Database	1.381e-06	4.724e-05
Shigellosis	BioSystems: KEGG	1.459e-06	4.98e-05
Rap1 signaling pathway	BioSystems: KEGG	1.48e-06	5.042e-05
Validated targets of C-MYC transcriptional activation	BioSystems: Pathway Interaction Database	1.531e-06	5.204e-05
Switching of origins to a post-replicative state	BioSystems: REACTOME	1.558e-06	5.271e-05
Orc1 removal from chromatin	BioSystems: REACTOME	1.558e-06	5.271e-05
Apoptosis	BioSystems: REACTOME	1.617e-06	5.457e-05
Developmental Biology	BioSystems: REACTOME	1.728e-06	5.818e-05
Papilloma	CTD	3.577e-08	1.557e-05
Regulation of Microtubule Cytoskeleton	BioSystems: WikiPathways	1.767e-06	5.937e-05
p38 MAPK pathway	PantherDB	1.839e-06	6.166e-05
B cell receptor signaling pathway	BioSystems: KEGG	1.859e-06	6.22e-05
Colonic Neoplasms	CTD	4.337e-08	1.813e-05
PDGFR-alpha signaling pathway	BioSystems: Pathway Interaction Database	2.085e-06	6.958e-05
Signaling by Interleukins	BioSystems: REACTOME	2.093e-06	6.97e-05
IL4-mediated signaling events	BioSystems: Pathway Interaction Database	2.15e-06	7.143e-05
Cytokines and Inflammatory Response	MSigDB C2: BioCarta	2.18e-06	7.228e-05
Removal of licensing factors from origins	BioSystems: REACTOME	2.211e-06	7.316e-05
PDGFR-beta signaling pathway	BioSystems: Pathway Interaction Database	2.318e-06	7.65e-05
Phosphorylation of MEK1 by cdk5/p35 down regulates the MAP kinase pathway	MSigDB C2: BioCarta	2.37e-06	7.772e-05
Ras signaling in the CD4+ TCR pathway	BioSystems: Pathway Interaction Database	2.37e-06	7.772e-05
Erythropoietin mediated neuroprotection through NF-kB	MSigDB C2: BioCarta	2.37e-06	7.772e-05
IL23-mediated signaling events	BioSystems: Pathway Interaction Database	2.424e-06	7.915e-05
Toll-Like Receptor Pathway	MSigDB C2: BioCarta	2.424e-06	7.915e-05
altered transforming growth factor-beta Smad dependent signaling	Pathway Ontology	2.831e-06	9.223e-05
Presenilin action in Notch and Wnt signaling	BioSystems: Pathway Interaction Database	2.843e-06	9.241e-05
IL2 signaling events mediated by STAT5	BioSystems: Pathway Interaction Database	2.997e-06	9.721e-05
VEGFR3 signaling in lymphatic endothelium	BioSystems: Pathway Interaction Database	3.077e-06	9.916e-05
Signaling by BMP	BioSystems: REACTOME	3.077e-06	9.916e-05
Angiogenesis	BioSystems: WikiPathways	3.077e-06	9.916e-05
Signaling events regulated by Ret tyrosine kinase	BioSystems: Pathway Interaction Database	3.165e-06	0.0001016
Integrin Signaling Pathway	MSigDB C2: BioCarta	3.165e-06	0.0001016
Nasopharyngeal carcinoma	CTD	1.465e-07	5.887e-05
Neurotrophic factor-mediated Trk receptor signaling	BioSystems: Pathway Interaction Database	3.488e-06	0.0001114
PTEN is a tumor suppressor that dephosphorylates the lipid messenger phosphatidylinositol triphosphate.	MSigDB C2: SigmaAldrich	3.501e-06	0.0001114
The TrkA receptor binds nerve growth factor to activate MAP kinase pathways and promote cell growth.	MSigDB C2: SigmaAldrich	3.501e-06	0.0001114
TGF-beta receptor signaling in EMT (epithelial to mesenchymal transition)	BioSystems: REACTOME	3.501e-06	0.0001114
Assembly of the RAD50-MRE11-NBS1 complex at DNA double-strand breaks	BioSystems: REACTOME	3.553e-06	0.0001121
MRN complex relocalizes to nuclear foci	BioSystems: REACTOME	3.553e-06	0.0001121
Phosphorylation of proteins involved in G1/S transition by active Cyclin E:Cdk2 complexes	BioSystems: REACTOME	3.553e-06	0.0001121
Formation of Senescence-Associated Heterochromatin Foci (SAHF)	BioSystems: REACTOME	3.553e-06	0.0001121
Carcinoma, Non-Small-Cell Lung	CTD	1.755e-07	6.79e-05
FAS signaling pathway	PantherDB	4.064e-06	0.0001279
FRS2-mediated cascade	BioSystems: REACTOME	4.095e-06	0.0001286
Inflammation	CTD	2.772e-07	0.000101
NOD-like receptor signaling pathway	BioSystems: KEGG	4.249e-06	0.0001332
CXCR4 Signaling Pathway	MSigDB C2: BioCarta	4.443e-06	0.0001381
IL-9 Signaling Pathway	BioSystems: WikiPathways	4.443e-06	0.0001381
Erk and PI-3 Kinase Are Necessary for Collagen Binding in Corneal Epithelia	MSigDB C2: BioCarta	4.443e-06	0.0001381
Dorso-ventral axis formation	BioSystems: KEGG	4.443e-06	0.0001381
Calcineurin-regulated NFAT-dependent transcription in lymphocytes	BioSystems: Pathway Interaction Database	4.453e-06	0.0001382
insulin-like growth factor signaling	Pathway Ontology	4.568e-06	0.0001414
PTEN dependent cell cycle arrest and apoptosis	MSigDB C2: BioCarta	5.517e-06	0.0001698
Sprouty regulation of tyrosine kinase signals	MSigDB C2: BioCarta	5.517e-06	0.0001698
Wnt Signaling Pathway and Pluripotency	BioSystems: WikiPathways	5.859e-06	0.0001799
Insulin receptor signalling cascade	BioSystems: REACTOME	6.03e-06	0.0001848
Adenocarcinoma of lung	CTD	2.804e-07	0.000101
Fibrosis	CTD	3.101e-07	0.000108
Liver Cirrhosis, Alcoholic	CTD	3.362e-07	0.0001133
Non-alcoholic fatty liver disease (NAFLD)	BioSystems: KEGG	7.08e-06	0.0002165
EPO signaling pathway	BioSystems: Pathway Interaction Database	7.198e-06	0.0002197
MAP kinase activity	GenMAPP	7.282e-06	0.0002218
Adipocytokine signaling pathway	BioSystems: KEGG	7.401e-06	0.000225
Wnt Signaling Pathway	BioSystems: WikiPathways	7.474e-06	0.0002267
Wnt signaling pathway	BioSystems: KEGG	7.54e-06	0.0002283
p38MAPK events	BioSystems: REACTOME	8.175e-06	0.000247
Amyotrophic lateral sclerosis (ALS)	BioSystems: KEGG	8.351e-06	0.0002518
Serotonin Receptor 4/6/7 and NR3C Signaling	BioSystems: WikiPathways	8.413e-06	0.0002526
Regulation of cytoplasmic and nuclear SMAD2/3 signaling	BioSystems: Pathway Interaction Database	8.413e-06	0.0002526
Fanconi Anemia pathway	BioSystems: REACTOME	8.745e-06	0.0002595
Nephrin/Neph1 signaling in the kidney podocyte	BioSystems: Pathway Interaction Database	8.745e-06	0.0002595
Plasma membrane estrogen receptor signaling	BioSystems: Pathway Interaction Database	8.745e-06	0.0002595
Regulatory RNA pathways	BioSystems: REACTOME	8.745e-06	0.0002595
IL27-mediated signaling events	BioSystems: Pathway Interaction Database	8.745e-06	0.0002595
transforming growth factor-beta Smad dependent signaling	Pathway Ontology	8.745e-06	0.0002595
IRS-mediated signalling	BioSystems: REACTOME	9.219e-06	0.000273
Amyotrophic lateral sclerosis (ALS)	BioSystems: WikiPathways	9.421e-06	0.0002774
Validated transcriptional targets of AP1 family members Fra1 and Fra2	BioSystems: Pathway Interaction Database	9.421e-06	0.0002774
Class I PI3K signaling events mediated by Akt	BioSystems: Pathway Interaction Database	9.421e-06	0.0002774
miRNAs involved in DDR	BioSystems: WikiPathways	1.022e-05	0.0003003
FOXA1 transcription factor network	BioSystems: Pathway Interaction Database	1.058e-05	0.0003096
Interleukin-2 signaling	BioSystems: REACTOME	1.058e-05	0.0003096
Adherens junction	BioSystems: KEGG	1.195e-05	0.0003474
Transcription factor CREB and its extracellular signals	MSigDB C2: BioCarta	1.196e-05	0.0003474
Cellular response to hypoxia	BioSystems: REACTOME	1.196e-05	0.0003474
Regulation of Hypoxia-inducible Factor (HIF) by Oxygen	BioSystems: REACTOME	1.196e-05	0.0003474
p38 signaling mediated by MAPKAP kinases	BioSystems: Pathway Interaction Database	1.247e-05	0.0003606
Skeletal muscle hypertrophy is regulated via AKT/mTOR pathway	MSigDB C2: BioCarta	1.247e-05	0.0003606
p75NTR recruits signalling complexes	BioSystems: REACTOME	1.379e-05	0.0003981
Colorectal Neoplasms	CTD	4.076e-07	0.0001331
IRS-related events	BioSystems: REACTOME	1.415e-05	0.0004079
Synthesis of DNA	BioSystems: REACTOME	1.545e-05	0.0004443
colorectal cancer	Pathway Ontology	5.517e-06	0.0001698
Insulin Signalling	SMPDB	1.566e-05	0.0004487
BMP receptor signaling	BioSystems: Pathway Interaction Database	1.566e-05	0.0004487
Downregulation of ERBB4 signaling	BioSystems: REACTOME	1.581e-05	0.000452
Activation of BH3-only proteins	BioSystems: REACTOME	1.612e-05	0.0004585
IGF1 pathway	BioSystems: Pathway Interaction Database	1.612e-05	0.0004585
FSH signaling pathway	BioSystems: WikiPathways	1.612e-05	0.0004585
Activation of NOXA and translocation to mitochondria	BioSystems: REACTOME	1.64e-05	0.0004619
ATM mediated response to DNA double-strand break	BioSystems: REACTOME	1.64e-05	0.0004619
ERK activation	BioSystems: REACTOME	1.64e-05	0.0004619
ATM mediated phosphorylation of repair proteins	BioSystems: REACTOME	1.64e-05	0.0004619
Activation of PUMA and translocation to mitochondria	BioSystems: REACTOME	1.64e-05	0.0004619
RAC1 signaling pathway	BioSystems: Pathway Interaction Database	1.795e-05	0.0005048
Cytokine Network	MSigDB C2: BioCarta	1.801e-05	0.0005054
Cardiomegaly	CTD	6.026e-07	0.0001887
Neoplasms	CTD	6.141e-07	0.0001887
Integrin-mediated cell adhesion	BioSystems: WikiPathways	1.986e-05	0.0005564
G alpha 13 Pathway	MSigDB C2: Signaling Transduction KE	1.991e-05	0.0005567
Integrins in angiogenesis	BioSystems: Pathway Interaction Database	2.002e-05	0.0005587
Chemokine signaling pathway	BioSystems: KEGG	2.038e-05	0.0005676
CREB phosphorylation through the activation of Ras	BioSystems: REACTOME	2.144e-05	0.000596
Multiple Myeloma	CTD	6.4e-07	0.0001911
TFs Regulate miRNAs related to cardiac hypertrophy	BioSystems: WikiPathways	2.215e-05	0.0006135
Stress Induction of HSP Regulation	MSigDB C2: BioCarta	2.215e-05	0.0006135
Head and Neck Neoplasms	CTD	1.384e-06	0.0004017
Glioblastoma	CTD	1.574e-06	0.0004446
BREAST CANCER	OMIM	2.007e-06	0.0005376
Regulation of mRNA Stability by Proteins that Bind AU-rich Elements	BioSystems: REACTOME	2.429e-05	0.0006715
Apoptotic Signaling in Response to DNA Damage	MSigDB C2: BioCarta	2.544e-05	0.0007021
Noncanonical Wnt signaling pathway	BioSystems: Pathway Interaction Database	2.814e-05	0.0007738
Control of skeletal myogenesis by HDAC and calcium/calmodulin-dependent kinase (CaMK)	MSigDB C2: BioCarta	2.814e-05	0.0007738
Apoptosis Modulation and Signaling	BioSystems: WikiPathways	2.89e-05	0.0007931
NOTCH1 Intracellular Domain Regulates Transcription	BioSystems: REACTOME	2.974e-05	0.0008131
Type II diabetes mellitus	BioSystems: KEGG	2.974e-05	0.0008131
Familial cancer of breast	Clinical Variations	2.007e-06	0.0005376
RIG-I/MDA5 mediated induction of IFN-alpha/beta pathways	BioSystems: REACTOME	3.317e-05	0.0009056
Regulation of innate immune responses to cytosolic DNA	BioSystems: REACTOME	3.415e-05	0.0009205
p53 signaling pathway	Pathway Ontology	3.415e-05	0.0009205
B Cell Survival Pathway	MSigDB C2: BioCarta	3.415e-05	0.0009205
Homologous Recombination Repair	BioSystems: REACTOME	3.415e-05	0.0009205
Homologous recombination repair of replication-independent double-strand breaks	BioSystems: REACTOME	3.415e-05	0.0009205
DNA replication	PantherDB	3.415e-05	0.0009205
NRIF signals cell death from the nucleus	BioSystems: REACTOME	3.415e-05	0.0009205
IL12 and Stat4 Dependent Signaling Pathway in Th1 Development	MSigDB C2: BioCarta	3.522e-05	0.000946
Double-Strand Break Repair	BioSystems: REACTOME	3.522e-05	0.000946
Penile Neoplasms	CTD	2.316e-06	0.000605
Acute Kidney Injury	CTD	2.428e-06	0.0006136
Heat Stroke	CTD	2.467e-06	0.0006136
Kidney Neoplasms	CTD	2.725e-06	0.0006621
Esophageal Squamous Cell Carcinoma	CTD	3.725e-06	0.0008845
Disease Progression	CTD	4.221e-06	0.0009802
