# Supplementary material for: CSGene: a literature-based database for cell senescence genes and its application to identify critical cell aging pathways and associated diseases
Source: Cell Death Dis. 2016 Jan 14;7(1):e2053–. doi: 10.1038/cddis.2015.414 (PMC4816187; doi:10.1038/cddis.2015.414)
Supplement: Supplementary Table 4 [file cddis2015414x4.xls]

## Sheet: sheet 1
The cell senescence genes related to HIV infection, viral carcinogenesis, and cancers.
HIV infection	viral carcinogenesis	cancers
HIST3H3	CDKN1A	CDKN1A
HIST1H4I	CDKN1B	CDKN1B
HIST1H2AJ	CDKN2A	CDKN2B
HIST1H2AC	CDKN2B	ERBB2
HIST1H2AB	MAPKAPK2	ESR2
HIST2H2AA3	CHEK1	CHEK1
HIST2H2AC	MDM2	RRM1
HIST1H2BG	HIST1H4I	MDM2
HIST1H2BL	HIST1H2BG	EZH2
HIST1H2BN	HIST1H2BL	MAP3K5
HIST1H2BM	HIST1H2BN	TYMS
HIST1H2BF	HIST1H2BM	PIK3CA
HIST1H2BE	HIST1H2BF	FGF2
HIST1H2BH	HIST1H2BE	AKT1
HIST1H2BI	HIST1H2BH	PLK1
HIST1H2BC	HIST1H2BI	PML
HIST1H2BO	HIST1H2BC	MRE11A
HIST2H2BE	HIST1H2BO	WRN
HIST1H3A	HIST2H2BE	IGF1
HIST1H3D	HIST1H4A	MAPK14
HIST1H3C	HIST1H4D	IGFBP3
HIST1H3E	UBE3A	PRKAA2
HIST1H3I	HIST1H4F	ATM
HIST1H3G	PIK3CA	MAPK1
HIST1H3J	HIST1H4K	MAPK3
HIST1H3H	HIST1H4J	MAPK7
HIST1H3B	HIST1H4C	MAPK8
HIST1H4A	HIST1H4H	MAPK9
HIST1H4D	HIST1H4B	MAP2K1
HIST1H4F	HIST1H4E	MYC
HIST1H4K	HIST1H4L	SP1
HIST1H4J	HIST2H4A	DAXX
HIST1H4C	HRAS	CCND1
HIST1H4H	HIST1H2BK	BCL2
HIST1H4B	HIST3H2BB	PTEN
HIST1H4E	HIST2H4B	STAT1
HIST1H4L	RHOA	JUN
HIST2H4A	MAPK1	BRCA1
HIST1H2BK	MAPK3	NFKB1
HIST3H2BB	SRF	BUB1B
SP1	IRF3	RAC1
HIST1H2BA	IRF7	KRAS
HIST4H4	CCND1	RAF1
NFKB1	STAT3	RBL1
HIST1H3F	HIST1H2BA	E2F1
HIST1H2BJ	JUN	SIRT1
RELA	HIST4H4	CCNA2
HIST1H2AE	NFKB1	RAD50
HIST1H2AD	CCNA1	TGFB1
H2AFX	RAC1	CCNE1
H2AFZ	KRAS	EGFR
HIST1H2BD	HIST1H2BJ	EGR1
HIST1H2BB	RB1	TNF
H3F3A	RBL1	TOP1
H3F3B	RBL2	TP53
HIST2H3C	RELA	SMAD2
	CCNA2	PCNA
	CCNE1	CDK2
	CCNE2	SMAD4
	HIST1H2BD	CDK4
	HIST1H2BB	SMAD6
	CDK1	CDKN2A
	CDC42	HIF1A
	TP53	PDGFB
	CDK2	ETS1
	HDAC1	RXRB
	CDK4	WNT16
	CDK6	HRAS
		FGFR2
		FOXO1
		FOS
		WNT5A
		BIRC5
		PPARD
		PPARG
		RHOA
		IGF1R
		MTOR
		MAPK10
		IL6
		CXCL8
		BCL2L1
		STAT3
		BRAF
		CCNA1
		KIT
		RBX1
		RB1
		E2F2
		E2F3
		RELA
		GSK3B
		TGFB2
		CCNE2
		RASSF1
		CDC42
		SMAD3
		HDAC1
		CDK6
		ETS2
		FOXA1
		MAP3K1
		PGR
		PHB
		PARP1
		HIST1H2BC
		NDRG1
		PIM1
		PIN1
		MIF
		HIST1H2BK
		FOXM1
		PPM1D
		AGR2
		MIR10B
		IFNG
		MIR141
		MIR146A
		DKK1
		IGFBP5
		MIR205
		SNAI1
		MAP2K7
		MIR29A
		SOD2
		CYP3A4
		DNMT3A
		GPI
		TBX3
		YBX1
		UBE2C
		CAV1
		TERT
		EEF1B2
		H2AFX
		CDKN2C
		CEBPB
		EWSR1
		HIST3H3
		HIST2H3A
		HIST1H3A
		HIST1H3D
		HIST1H3C
		HIST1H3E
		HIST1H3I
		HIST1H3G
		HIST1H3J
		HIST1H3H
		HIST1H3B
		HIST2H3D
		ID2
		BMI1
		HIST1H3F
		TCF3
		DUSP6
		HMGA2
		H3F3A
		H3F3B
		PAX3
		HIST2H3C
		SMAD1
		PRKDC
		CDK1
		BACH1
		IRS1
		SMAD7
		MCL1
		SHC1
		TP63
		MIR21
		MIR203A
		MIR30A
		MIR34A
		BCL2L11
		CD44
		EREG
		RPS27A
		UBA52
		UBB
		UBC
		KL
		AGO4
		AGO3
		MOV10
		TNRC6C
		PRKCD
		RPS27AP11
		AGO2
		TNRC6B
		TNRC6A
		HBEGF
		AGO1
		RRM2
		SMARCA2
		RBBP4
		RBBP7
		TFDP1
		H2AFZ
		GJA1
		EHMT2
		E2F7
		HIST1H4I
		HIST1H4A
		HIST1H4D
		HIST1H4F
		HIST1H4K
		HIST1H4J
		HIST1H4C
		HIST1H4H
		HIST1H4B
		HIST1H4E
		HIST1H4L
		HIST2H4A
		HIST2H4B
		MYBL2
		HIST4H4
		TWIST1
		PLAUR
		MSN
		MAPK11
		IL12B
		CDKN2D
		CKB
		HSPB1
		ANXA5
		APEX1
		IGFBP7
		ING1
		EEF1A1
		AURKB
		LOC441488
		UBE2D1
		SMURF2
		SKIL
		RPS6KA3
		PROX1
		HIST1H2BG
		CLU
		HSPA1A
		CTSD
		NBN
		JAK2
		EHF
		CALCA
		CALR
		HNRNPA1
		S100A6
		ID1
		SPINT2
		PRL
		TSC22D1
		KRT5
		RAN
		PEBP1
		EIF5A
		NDN
		TXN
		NCAM1
		DEK
		POT1
		CSNK2A1
		MMP7
		NOX4
		IGFBP1
		TAGLN
		FANCD2
		ABCA1
		TNFSF13
		NAMPT
		GUCY2C
		YY1
		STAT6
