# Supplementary material for: CSGene: a literature-based database for cell senescence genes and its application to identify critical cell aging pathways and associated diseases
Source: Cell Death Dis. 2016 Jan 14;7(1):e2053–. doi: 10.1038/cddis.2015.414 (PMC4816187; doi:10.1038/cddis.2015.414)
Supplement: Supplementary Table 5 [file cddis2015414x5.xls]

## Sheet: TableS5_GeneRanking
Rank	GeneSymbol	GeneId	GO: Molecular Function Score	GO: Molecular Function pValue	GO: Biological Process Score	GO: Biological Process pValue	GO: Cellular Component Score	GO: Cellular Component pValue	Human Phenotype Score	Human Phenotype pValue	Mouse Phenotype Score	Mouse Phenotype pValue	Domain Score	Domain pValue	Pathway Score	Pathway pValue	Pubmed Score	Pubmed pValue	Interaction Score	Interaction pValue	Cytoband Score	Cytoband pValue	Transcription Factor Binding Site Score	Transcription Factor Binding Site pValue	Gene Family Score	Gene Family pValue	Coexpression Score	Coexpression pValue	Coexpression Atlas Score	Coexpression Atlas pValue	Computational Score	Computational pValue	MicroRNA Score	MicroRNA pValue	Drug Score	Drug pValue	Disease Score	Disease pValue	Average Score	Overall pValue
1	CDKN2B	1030	0.999854	0.00130804	1	0.102681	0.737246	0.0739045	0.999998	0.00261609	1	0.0457816	0	0.504251	1	0.00261609	1	0.0222368	0.981841	0.0660562	0.38707	1e-06	0	0.499673	-1	0.112492	1	0.00327011	0.0655128	0.0483976	0.749962	1e-06	0	0.523872	1	0.11053	0.999998	0.000654022	0.683163	2.39826e-10
2	CCND1	595	0.999152	0.00523218	1	0.102681	0.98289	0.00981033	1	0.00261609	1	0.0457816	0.49372	0.00196207	1	0.00261609	1	0.0222368	1	0.0156965	0	0.500981	0	0.499673	-1	0.112492	1	0.00327011	0.251059	0.00130804	0	0.506213	0.975424	1e-06	1	0.11053	0.999929	0.000654022	0.759504	5.09788e-10
3	HDAC1	3065	1	1e-06	1	0.102681	0.999707	0.00130804	0.999998	0.00261609	1	0.0457816	0	0.504251	1	0.00261609	1	0.0222368	1	0.0156965	0	0.500981	0	0.499673	-1	0.112492	0.999989	0.00654022	0	0.526488	0.76311	1e-06	0.518387	0.00915631	1	0.11053	0.0643749	0.0438195	0.658433	1.07707e-09
4	E2F1	1869	0.997194	0.00784827	1	0.102681	0.993748	0.00327011	0.999998	0.00261609	1	0.0457816	0	0.504251	1	0.00261609	1	0.0222368	1	0.0156965	0	0.500981	0	0.499673	-1	0.112492	1	0.00327011	0	0.526488	0.76311	1e-06	0.999246	1e-06	1	0.11053	0.0819325	0.0425114	0.690059	1.09397e-09
5	E2F3	1871	0.942268	0.0274689	0.999989	0.113146	0.88331	0.0412034	0.999998	0.00261609	1	0.0457816	0	0.504251	0.999999	0.00261609	1	0.0222368	1	0.0156965	0	0.500981	0	0.499673	-1	0.112492	0.998596	0.0143885	0	0.526488	0.821981	1e-06	0.986863	1e-06	1	0.11053	0.999998	0.000654022	0.710811	1.76448e-09
6	CCNE1	898	0.999332	0.00392413	1	0.102681	0.993162	0.00392413	0.999998	0.00261609	1	0.0457816	0.493774	0.00196207	1	0.00261609	1	0.0222368	1	0.0156965	0	0.500981	0	0.499673	-1	0.112492	1	0.00327011	0	0.526488	0.687313	1e-06	0.595569	0.00523218	1	0.11053	0.437267	0.0241988	0.72748	2.38089e-09
7	JUN	3725	0.999999	1e-06	1	0.102681	0.996873	0.00261609	0.999998	0.00261609	1	0.0457816	0	0.504251	1	0.00261609	1	0.0222368	1	0.0156965	0	0.500981	0	0.499673	-1	0.112492	1	0.00327011	0.251059	0.00130804	0.623708	0.000654022	0	0.523872	1	0.11053	0.935242	0.00457816	0.67742	2.67941e-09
8	PCNA	5111	0.954383	0.0248528	1	0.102681	0.99999	1e-06	0.826457	0.0412034	0.999998	0.0477436	0	0.504251	0.999473	0.00850229	1	0.0222368	1	0.0156965	-1	0.565729	-1	0.179856	-1	0.112492	1	0.00327011	0	0.526488	0.76311	1e-06	0.575515	0.00654022	1	0.11053	0.861473	0.0058862	0.810169	3.55847e-09
9	SMAD3	4088	0.999999	1e-06	1	0.102681	0.99923	0.00130804	0.998446	0.00981033	1	0.0457816	0	0.504251	1	0.00261609	1	0.0222368	1	0.0156965	0	0.500981	0	0.499673	0	0.502289	0.999998	0.00392413	0.251059	0.00130804	0.532962	0.00130804	0.134552	0.0327011	1	0.11053	0.781999	0.00981033	0.65563	3.97456e-09
10	MAPK1	5594	0.999678	0.00130804	1	0.102681	0.99494	0.00327011	0.999998	0.00261609	1	0.0457816	0.810138	1e-06	1	0.00261609	1	0.0222368	1	0.0156965	0	0.500981	0	0.499673	-1	0.112492	0.996446	0.0241988	0	0.526488	0	0.506213	0.66271	0.00261609	1	0.11053	0.947989	0.00392413	0.72059	1.06145e-08
11	SIRT6	51548	1	1e-06	1	0.102681	0.999315	0.00130804	0.999998	0.00261609	1	0.0457816	0.975331	1e-06	0.381299	0.059516	1	0.0222368	1	0.0156965	0	0.500981	0	0.499673	-1	0.112492	0.784772	0.11053	0	0.526488	0	0.506213	0	0.523872	1	0.11053	0.999998	0.000654022	0.632685	1.08637e-08
12	TGFB2	7042	0.999618	0.00196207	1	0.102681	0.8198	0.058208	0.963893	0.0248528	1	0.0457816	0.998995	1e-06	1	0.00261609	1	0.0222368	1	0.0156965	0	0.500981	0	0.499673	-1	0.112492	0.999977	0.00784827	0.251059	0.00130804	0	0.506213	0.271569	0.0150425	1	0.11053	0.947166	0.00392413	0.723338	1.13131e-08
13	SMAD1	4086	0.998721	0.00719424	1	0.102681	0.987529	0.00523218	0.999998	0.00261609	1	0.0457816	0	0.504251	0.953934	0.0215827	1	0.0222368	1	0.0156965	0	0.500981	0	0.499673	0	0.502289	0.999852	0.0104644	0.190169	0.0215827	0.676953	1e-06	0.595569	0.00523218	1	0.11053	0.999998	0.000654022	0.651638	1.36957e-08
14	CDKN2C	1031	0.999695	0.00130804	1	0.102681	0.252347	0.153695	0.999998	0.00261609	1	0.0457816	0	0.504251	0.999554	0.00850229	1	0.0222368	0.999867	0.0274689	0	0.500981	0	0.499673	-1	0.112492	0.999255	0.0137345	0.191614	0.0189666	0.844155	1e-06	0.518387	0.00915631	1	0.11053	0.999998	0.000654022	0.653713	1.67375e-08
15	AKT1	207	0.996691	0.00784827	1	0.102681	0.966896	0.0137345	1	0.00261609	1	0.0457816	0.0739345	0.00850229	1	0.00261609	1	0.0222368	1	0.0156965	0	0.500981	0	0.499673	-1	0.112492	0.999994	0.00654022	0.251059	0.00130804	0.493636	0.00523218	0.555785	0.00850229	1	0.11053	0.985336	0.00261609	0.737075	1.68324e-08
16	CCNE2	9134	0.982048	0.0189666	0.999999	0.106606	0.699361	0.087639	0.999998	0.00261609	1	0.0457816	0.493774	0.00196207	1	0.00261609	1	0.0222368	0.991242	0.057554	0	0.500981	0	0.499673	-1	0.112492	0.999999	0.00327011	0.128806	0.0353172	0.764591	1e-06	0.805221	0.00130804	1	0.11053	0	0.523872	0.692954	1.73296e-08
17	TP63	8626	0.999729	0.00130804	1	0.102681	0.996881	0.00261609	1	0.00261609	1	0.0457816	1	1e-06	0.995397	0.0104644	1	0.0222368	1	0.0156965	0	0.500981	0	0.499673	-1	0.112492	0.91815	0.0765206	0	0.526488	0	0.506213	0.572484	0.00654022	1	0.11053	0.998978	0.000654022	0.736743	1.87096e-08
18	PRKDC	5591	0.981838	0.0189666	1	0.102681	0.859084	0.0483976	0.948989	0.028777	1	0.0457816	1	1e-06	0.997084	0.00981033	1	0.0222368	1	0.0156965	0	0.500981	0	0.499673	-1	0.112492	0.999941	0.00784827	0	0.526488	0.76311	1e-06	0	0.523872	1	0.11053	0.369916	0.028123	0.717292	2.42197e-08
19	RBL1	5933	0.185935	0.185742	1	0.102681	0.844343	0.0516678	0.999998	0.00261609	1	0.0457816	0.999995	1e-06	1	0.00261609	1	0.0222368	1	0.0156965	0	0.500981	0	0.499673	-1	0.112492	0.999637	0.0111184	0	0.526488	-1	0.181818	0.938592	0.000654022	1	0.11053	0.999998	0.000654022	0.729569	3.11089e-08
20	MAPK3	5595	0.998513	0.00719424	1	0.102681	0.945822	0.0209287	0.999998	0.00261609	1	0.0457816	0.810138	1e-06	1	0.00261609	1	0.0222368	1	0.0156965	0	0.500981	0	0.499673	-1	0.112492	0.995315	0.0255069	0.251059	0.00130804	0	0.506213	0	0.523872	1	0.11053	0.947989	0.00392413	0.69172	3.33692e-08
21	CCNA2	890	0.718334	0.0660562	1	0.102681	0.667912	0.0928712	0.999998	0.00261609	0.999999	0.0464356	0.493716	0.00196207	1	0.00261609	1	0.0222368	1	0.0156965	0	0.500981	0	0.499673	-1	0.112492	1	0.00327011	0	0.526488	0.76311	1e-06	0.881221	0.000654022	1	0.11053	0	0.523872	0.678903	3.78162e-08
22	RBL2	5934	0.0276474	0.213865	0.999995	0.111838	0.958008	0.0189666	0.999998	0.00261609	1	0.0457816	0.999601	1e-06	0.996997	0.00981033	1	0.0222368	1	0.0156965	0	0.500981	0	0.499673	-1	0.112492	0.9272	0.0719424	0.0670548	0.0392413	0	0.506213	0.94897	1e-06	1	0.11053	0	0.523872	0.631345	4.67445e-08
23	CHEK1	1111	0.935158	0.028123	1	0.102681	0.987214	0.00523218	0.999998	0.00261609	0.999844	0.0673643	0.0739345	0.00850229	0.999998	0.00457816	1	0.0222368	1	0.0156965	0	0.500981	-1	0.179856	-1	0.112492	0.999987	0.00654022	0	0.526488	0.685041	1e-06	0.575515	0.00654022	1	0.11053	0	0.523872	0.699109	4.85622e-08
24	CDK2	1017	0.986787	0.0170046	1	0.102681	0.998712	0.00261609	0.999998	0.00261609	1	0.0457816	0.0788881	0.00850229	1	0.00261609	1	0.0222368	1	0.0156965	0	0.500981	0	0.499673	-1	0.112492	1	0.00327011	0	0.526488	0.683244	1e-06	0	0.523872	1	0.11053	0.0232214	0.0438195	0.631787	5.02673e-08
25	CCNA1	8900	0.718334	0.0660562	1	0.102681	0.802702	0.0634402	0.999998	0.00261609	0.999997	0.0483976	0.493716	0.00196207	1	0.00261609	1	0.0222368	1	0.0156965	0	0.500981	0	0.499673	-1	0.112492	0.999949	0.00784827	0.190169	0.0215827	0.68367	1e-06	0	0.523872	1	0.11053	0.377866	0.0274689	0.677589	5.75701e-08
26	MAPK9	5601	0.999385	0.00392413	1	0.102681	0.773489	0.0706344	0.999998	0.00261609	1	0.0457816	0.813544	1e-06	1	0.00261609	1	0.0222368	1	0.0156965	0	0.500981	0	0.499673	-1	0.112492	0.995518	0.0255069	0	0.526488	0	0.506213	0.938592	0.000654022	1	0.11053	0.492845	0.0196207	0.707096	6.06022e-08
27	IL6	3569	0.232656	0.155657	1	0.102681	0.391595	0.129496	0.99994	0.0058862	1	0.0457816	0	0.504251	0.999989	0.00654022	1	0.0222368	0.227691	0.175932	0	0.500981	0	0.499673	-1	0.112492	1	0.00327011	0.0670548	0.0392413	0.66187	1e-06	0.834983	0.000654022	1	0.11053	0.999949	0.000654022	0.642057	7.00929e-08
28	TFDP1	7027	0.922939	0.030085	1	0.102681	0.759464	0.0719424	0.999998	0.00261609	0.999996	0.0497057	0	0.504251	1	0.00261609	1	0.0222368	0.999999	0.0163506	0	0.500981	-1	0.179856	-1	0.112492	0.999931	0.00784827	0.128806	0.0353172	0.76311	1e-06	0	0.523872	1	0.111184	0.999998	0.000654022	0.686575	7.5388e-08
29	CDK6	1021	0.981034	0.0189666	1	0.102681	0.982525	0.00981033	0.090243	0.0667103	1	0.0457816	0.0788881	0.00850229	1	0.00261609	1	0.0222368	1	0.0156965	0	0.500981	0	0.499673	-1	0.112492	1	0.00327011	0	0.526488	0.532962	0.00130804	0.945563	1e-06	1	0.11053	0	0.523872	0.648989	7.88091e-08
30	EGFR	1956	0.999963	0.000654022	1	0.102681	0.975107	0.0124264	0.999516	0.00784827	1	0.0457816	0.00359158	0.00915631	1	0.00261609	1	0.0222368	1	0.0156965	0	0.500981	0	0.499673	-1	0.112492	1	0.00327011	0.0670548	0.0392413	0	0.506213	0.591978	0.00523218	1	0.11053	0.999975	0.000654022	0.687871	8.00951e-08
31	MIR22	407004	0.999998	0.000654022	0.999998	0.106606	-1	0.330281	0.999998	0.00261609	0.999998	0.0477436	0.999998	1e-06	0.999998	0.00457816	0.999995	0.0255069	0.999998	0.0170046	0	0.500981	-1	0.179856	0	0.502289	0	0.625245	0.251059	0.00130804	-1	0.181818	-1	0.327665	0.905001	0.216481	0.999998	0.000654022	0.367062	8.09587e-08
32	ATM	472	0.987869	0.0170046	1	0.102681	0.962913	0.0163506	0.999999	0.00261609	1	0.0457816	1	1e-06	1	0.00261609	1	0.0222368	1	0.0156965	0	0.500981	0	0.499673	-1	0.112492	0.999937	0.00784827	0	0.526488	0	0.506213	0.271569	0.0150425	1	0.11053	0.829845	0.00654022	0.714079	8.4633e-08
33	LOC649620	649620	0.999998	0.000654022	0.999998	0.106606	-1	0.330281	0.999998	0.00261609	0.999998	0.0477436	0.999998	1e-06	0.763113	0.0353172	0.999998	0.0241988	0.999998	0.0170046	-1	0.565729	-1	0.179856	-1	0.112492	0.999998	0.00457816	-1	0.347286	-1	0.181818	-1	0.327665	0.999998	0.11707	0.999998	0.000654022	0	1.04732e-07
34	LOC647654	647654	0.999998	0.000654022	0.999998	0.106606	-1	0.330281	0.999998	0.00261609	0.999998	0.0477436	0.999998	1e-06	0.763113	0.0353172	0.999998	0.0241988	0.999998	0.0170046	-1	0.565729	-1	0.179856	-1	0.112492	0.999998	0.00457816	-1	0.347286	-1	0.181818	-1	0.327665	0.999998	0.11707	0.999998	0.000654022	0	1.04732e-07
35	RAF1	5894	0.999852	0.00130804	1	0.102681	0.872736	0.0444735	0.97781	0.0222368	1	0.0457816	0.995574	1e-06	1	0.00261609	1	0.0222368	1	0.0156965	0	0.500981	-1	0.179856	-1	0.112492	0.942758	0.0634402	0	0.526488	0	0.506213	0.555785	0.00850229	1	0.11053	0.941699	0.00457816	0.772278	1.11641e-07
36	CDK4	1019	0.986787	0.0170046	1	0.102681	0.999393	0.00130804	0.76764	0.0444735	1	0.0457816	0.0788881	0.00850229	1	0.00261609	1	0.0222368	1	0.0156965	0	0.500981	0	0.499673	-1	0.112492	1	0.00327011	0	0.526488	0.650497	0.000654022	0.795563	0.00130804	1	0.11053	0.364246	0.028123	0.717611	1.17305e-07
37	PTEN	5728	0.805852	0.0516678	1	0.102681	0.991197	0.00457816	1	0.00261609	1	0.0457816	0	0.504251	1	0.00261609	1	0.0222368	1	0.0156965	0	0.500981	0	0.499673	-1	0.112492	1	0.00327011	0	0.526488	0	0.506213	0.99705	1e-06	1	0.11053	0.99822	0.00130804	0.699121	1.18253e-07
38	MAPK11	5600	0.995027	0.00981033	1	0.102681	0.699361	0.087639	0.999998	0.00261609	1	0.0457816	0.965395	1e-06	1	0.00261609	1	0.0222368	1	0.0156965	0	0.500981	0	0.499673	-1	0.112492	0.976525	0.0497057	0.190169	0.0215827	0	0.506213	0	0.523872	1	0.11053	0.999998	0.000654022	0.657186	1.259e-07
39	HIF1A	3091	0.999975	0.000654022	1	0.102681	0.893439	0.0366252	0.999998	0.00261609	1	0.0457816	0	0.504251	0.999106	0.00850229	1	0.0222368	1	0.0156965	0	0.500981	0	0.499673	-1	0.112492	0.999945	0.00784827	0.0670548	0.0392413	0.323215	0.00784827	0.855792	0.000654022	1	0.11053	0.987352	0.00261609	0.695792	1.26617e-07
40	PLK1	5347	0.987125	0.0170046	1	0.102681	0.994836	0.00327011	0.999998	0.00261609	0.999998	0.0477436	0.0739345	0.00850229	0.991618	0.0111184	1	0.0222368	1	0.0156965	0	0.500981	0	0.499673	-1	0.112492	0.99997	0.00784827	0	0.526488	0.76311	1e-06	0	0.523872	1	0.11053	0.101669	0.0425114	0.646128	1.35296e-07
41	LOC441488	441488	0.999998	0.000654022	0.999998	0.106606	-1	0.330281	0.999998	0.00261609	0.999998	0.0477436	0.999998	1e-06	1	0.00261609	0	0.604971	0.999998	0.0170046	0	0.500981	-1	0.179856	-1	0.112492	0.999998	0.00457816	-1	0.347286	-1	0.181818	-1	0.327665	0.9979	0.169392	0.999998	0.000654022	0.499738	1.46134e-07
42	BUB1	699	0.935158	0.028123	1	0.102681	0.969308	0.0124264	0.999998	0.00261609	1	0.0457816	0.0739345	0.00850229	0.720407	0.0385873	1	0.0228908	0.985436	0.0647482	0	0.500981	0	0.499673	-1	0.112492	0.999978	0.00784827	0	0.526488	0.76311	1e-06	0	0.523872	1	0.11053	0.999998	0.000654022	0.654188	1.52567e-07
43	PIK3CA	5290	0.988862	0.0163506	1	0.102681	0.9686	0.0124264	1	0.00261609	1	0.0457816	0.997987	1e-06	1	0.00261609	1	0.0222368	0.999999	0.0170046	0	0.500981	0	0.499673	-1	0.112492	0.996061	0.0255069	0	0.526488	0	0.506213	0	0.523872	1	0.11053	1	0.000654022	0.703532	1.97015e-07
44	BCL2	596	0.994321	0.0111184	1	0.102681	0.981245	0.00981033	0.737231	0.0477436	1	0.0457816	0	0.504251	1	0.00261609	1	0.0222368	1	0.0156965	0	0.500981	0	0.499673	-1	0.112492	1	0.00327011	0	0.526488	0	0.506213	0.96242	1e-06	1	0.11053	0.998947	0.000654022	0.694054	2.05485e-07
45	MAP2K1	5604	0.999802	0.00130804	1	0.102681	0.974727	0.0124264	1	0.00261609	1	0.0457816	0.0788881	0.00850229	1	0.00261609	1	0.0222368	1	0.0156965	0	0.500981	0	0.499673	-1	0.112492	0.999944	0.00784827	0	0.526488	-1	0.181818	0.518387	0.00915631	1	0.11053	0.999083	0.000654022	0.735838	2.12138e-07
46	TINF2	26277	0.82034	0.0510137	1	0.102681	0.999925	0.000654022	1	0.00261609	1	0.0457816	0.999998	1e-06	0.854326	0.028123	0.999987	0.0274689	1	0.0156965	0	0.500981	0	0.499673	-1	0.112492	0.766559	0.115108	0.128806	0.0353172	0	0.506213	0	0.523872	1	0.11053	0.996835	0.00130804	0.677044	2.12534e-07
47	CDC26P1	729948	0.999998	0.000654022	0.999998	0.106606	-1	0.330281	0.999998	0.00261609	0.999998	0.0477436	0.999998	1e-06	0.763113	0.0353172	0.0616698	0.210595	0.999998	0.0170046	0	0.500981	-1	0.179856	-1	0.112492	0.999998	0.00457816	-1	0.347286	-1	0.181818	-1	0.327665	0.999998	0.11707	0.999998	0.000654022	0.373966	2.2968e-07
48	BMI1	648	0.299364	0.128842	1	0.102681	0.959435	0.0176586	0.999998	0.00261609	0.999998	0.0477436	0	0.504251	0.94321	0.0228908	1	0.0222368	1	0.0156965	0	0.500981	0	0.499673	0.198536	0.00196207	0.9954	0.0255069	0.251059	0.00130804	0.491731	0.0058862	0.743597	0.00130804	0.999767	0.149117	0.598484	0.0150425	0.620868	2.49709e-07
49	MAP2K3	5606	0.998505	0.00719424	1	0.102681	0.699361	0.087639	0.999998	0.00261609	0.995267	0.0856769	0.0788881	0.00850229	1	0.00261609	1	0.0222368	0.999784	0.028777	0	0.500981	0	0.499673	-1	0.112492	0.99987	0.00981033	0.251059	0.00130804	0	0.506213	0.271569	0.0150425	1	0.11053	0.999998	0.000654022	0.633305	2.70675e-07
50	CXCL8	3576	0.232488	0.155657	1	0.102681	0	0.633094	0.999998	0.00261609	0.999998	0.0477436	0	0.504251	0.998982	0.00850229	1	0.0222368	0.989939	0.058862	0	0.500981	-1	0.179856	-1	0.112492	1	0.00327011	0.251059	0.00130804	0.743384	1e-06	0	0.523872	1	0.11053	0.96208	0.00392413	0.603709	3.31489e-07
51	SIRT3	23410	1	1e-06	1	0.10399	0.449341	0.117724	0.999998	0.00261609	0.999799	0.0693264	0.953059	1e-06	0.617929	0.0457816	1	0.0222368	0.99994	0.0235448	0	0.500981	0	0.499673	-1	0.112492	0.930122	0.0706344	0	0.526488	0	0.506213	0	0.523872	1	0.11053	0.0643749	0.0438195	0.589356	3.34562e-07
52	MAPK8	5599	0.999608	0.00196207	1	0.102681	0.945671	0.0209287	0.999998	0.00261609	1	0.0457816	0.813544	1e-06	1	0.00261609	1	0.0222368	1	0.0156965	0	0.500981	0	0.499673	-1	0.112492	0.985895	0.0398954	0	0.526488	-1	0.181818	0	0.523872	1	0.11053	0.317809	0.030085	0.693608	3.59405e-07
53	TP73	7161	0.998072	0.00719424	1	0.102681	0.885991	0.0398954	0.999998	0.00261609	1	0.0457816	1	1e-06	0.999894	0.00850229	1	0.0222368	1	0.0156965	0	0.500981	-1	0.179856	-1	0.112492	0.999448	0.0124264	0	0.526488	-1	0.181818	0.168991	0.0202747	1	0.11053	0	0.523872	0.718121	4.4138e-07
54	H3F3AP5	347376	0.999998	0.000654022	0.999998	0.106606	-1	0.330281	0.999998	0.00261609	0.999998	0.0477436	0.999998	1e-06	0.729151	0.0385873	0	0.604971	0.999998	0.0170046	0	0.500981	-1	0.179856	-1	0.112492	0.999998	0.00457816	0	0.526488	-1	0.181818	0	0.523872	0.999998	0.11707	0.999998	0.000654022	0.170781	4.97683e-07
55	EZH2	2146	0.949422	0.0255069	1	0.102681	0.999331	0.00130804	0.999582	0.00719424	1	0.0457816	0	0.504251	0.750004	0.0359712	1	0.0222368	1	0.0156965	0	0.500981	0	0.499673	-1	0.112492	0.999872	0.00981033	0	0.526488	0.614035	0.000654022	0.850013	0.000654022	1	0.11053	0.911809	0.00523218	0.721083	5.43814e-07
56	ERBB2	2064	0.998599	0.00719424	1	0.102681	0.776807	0.0699804	0.999999	0.00261609	1	0.0457816	0.00359158	0.00915631	1	0.00261609	1	0.0222368	1	0.0156965	0	0.500981	0	0.499673	0	0.502289	1	0.00327011	0	0.526488	0	0.506213	0.859622	0.000654022	1	0.11053	0.999925	0.000654022	0.649757	5.52652e-07
57	BIRC5	332	0.987263	0.0170046	1	0.102681	0.986223	0.00654022	0.999998	0.00261609	1	0.0457816	0	0.504251	0.985378	0.0137345	1	0.0222368	0.999991	0.0202747	0	0.500981	-1	0.179856	0	0.502289	1	0.00327011	0	0.526488	0.63257	0.000654022	0.66271	0.00261609	1	0.11053	0.869072	0.00523218	0.700001	5.97281e-07
58	HMGA2	8091	0.999955	0.000654022	1	0.102681	0.99835	0.00261609	0.873107	0.0379333	0.999998	0.0477436	0	0.504251	0.237259	0.0712884	1	0.0222368	0.999591	0.030739	0	0.500981	0	0.499673	-1	0.112492	0.867751	0.0915631	0	0.526488	0.240193	0.00981033	0.981206	1e-06	1	0.11053	0.140967	0.0392413	0.621751	6.73071e-07
59	SMAD4	4089	0.998914	0.00523218	1	0.102681	0.999442	0.00130804	1	0.00261609	1	0.0457816	0	0.504251	1	0.00261609	1	0.0222368	1	0.0156965	0	0.500981	0	0.499673	0	0.502289	0.999979	0.00784827	0	0.526488	-1	0.181818	0.876363	0.000654022	1	0.11053	0.986279	0.00261609	0.69814	7.90854e-07
60	PHC1P1	653441	0.999998	0.000654022	0.999998	0.106606	-1	0.330281	0.999998	0.00261609	0.999998	0.0477436	0.999998	1e-06	0.68743	0.0405494	0.999998	0.0241988	0.999998	0.0170046	0	0.500981	-1	0.179856	-1	0.112492	0	0.625245	0	0.526488	-1	0.181818	-1	0.327665	0.999998	0.11707	0.999998	0.000654022	0.207279	8.06999e-07
61	RELA	5970	0.999995	0.000654022	1	0.102681	0.782243	0.0686723	0.999998	0.00261609	1	0.0457816	0	0.504251	1	0.00261609	1	0.0222368	1	0.0156965	0	0.500981	0	0.499673	-1	0.112492	1	0.00327011	0.251059	0.00130804	-1	0.181818	0	0.523872	1	0.11053	0.988045	0.00261609	0.668488	8.5205e-07
62	GSK3B	2932	0.99985	0.00130804	1	0.102681	0.959491	0.0176586	0.999998	0.00261609	1	0.0457816	0.0788881	0.00850229	1	0.00261609	1	0.0222368	1	0.0156965	0	0.500981	0	0.499673	-1	0.112492	0.99793	0.0189666	0	0.526488	0	0.506213	0.595569	0.00523218	1	0.11053	0.857467	0.0058862	0.672551	9.31317e-07
63	RPS27AP11	728590	0.999998	0.000654022	0.999998	0.106606	-1	0.330281	0.999998	0.00261609	0.999998	0.0477436	0.999998	1e-06	1	0.00261609	0	0.604971	0	0.58862	0	0.500981	-1	0.179856	-1	0.112492	0.999998	0.00457816	-1	0.347286	-1	0.181818	-1	0.327665	0	0.64552	0.999998	0.000654022	0.2	9.37019e-07
64	STAT1	6772	0.999896	0.000654022	1	0.102681	0.994799	0.00327011	0.631542	0.0516678	1	0.0457816	0	0.504251	1	0.00261609	1	0.0222368	1	0.0156965	0	0.500981	0	0.499673	-1	0.112492	1	0.00327011	0.0670548	0.0392413	0.614035	0.000654022	0	0.523872	1	0.11053	0.0948711	0.0425114	0.634033	1.0285e-06
65	MAP2K4	6416	0.993776	0.0111184	1	0.102681	0.817636	0.06017	0.999998	0.00261609	0.999998	0.0477436	0.0788881	0.00850229	1	0.00261609	1	0.0222368	0.999995	0.0183126	0	0.500981	-1	0.179856	-1	0.112492	0.997053	0.0228908	0	0.526488	-1	0.181818	0.32328	0.0124264	1	0.11053	0.999998	0.000654022	0.7244	1.07116e-06
66	BRCA1	672	0.997092	0.00784827	1	0.102681	0.992326	0.00392413	0.977847	0.0222368	1	0.0457816	0	0.504251	0.999667	0.00850229	1	0.0222368	1	0.0156965	0	0.500981	0	0.499673	-1	0.112492	0.999998	0.00392413	0	0.526488	0.240193	0.00981033	0.856826	0.000654022	1	0.11053	0.775119	0.00981033	0.703353	1.16741e-06
67	LMNB1	4001	0.522799	0.0928712	1	0.102681	0.999848	0.000654022	0.923703	0.0346632	1	0.0457816	0.890382	1e-06	0.99994	0.00784827	1	0.0222368	1	0.0156965	0	0.500981	0	0.499673	-1	0.112492	0.994162	0.028123	0	0.526488	0.491731	0.0058862	0	0.523872	1	0.11053	0	0.523872	0.653905	1.18261e-06
68	CSNK2A1	1457	0.980095	0.0196207	1	0.102681	0.998077	0.00261609	0.999998	0.00261609	1	0.0457816	0.075565	0.00850229	0.743097	0.0359712	1	0.0222368	1	0.0156965	0	0.500981	0	0.499673	-1	0.112492	0.99735	0.0215827	0	0.526488	0.491731	0.0058862	0.346265	0.0111184	1	0.11053	0.586103	0.0150425	0.670453	1.25124e-06
69	MAPKAPK3	7867	0.977986	0.0202747	1	0.102681	0.960394	0.0176586	0.999998	0.00261609	0.999998	0.0477436	0.0742041	0.00850229	0.999983	0.00719424	0.999999	0.0235448	0.992881	0.057554	0	0.500981	0	0.499673	-1	0.112492	0.98101	0.0464356	0	0.526488	0.149484	0.0117724	0.36958	0.0104644	0.999998	0.11707	0.999998	0.000654022	0.623406	1.27585e-06
70	ETS1	2113	0.950023	0.0255069	1	0.102681	0.844343	0.0516678	0.999998	0.00261609	1	0.0457816	0	0.504251	0.998085	0.00981033	1	0.0222368	1	0.0156965	0	0.500981	0	0.499673	-1	0.112492	0.999957	0.00784827	0.251059	0.00130804	0.240193	0.00981033	0.555785	0.00850229	1	0.11053	0.118846	0.0405494	0.638115	1.37603e-06
71	HRAS	3265	0.674594	0.0745585	1	0.102681	0.542999	0.106606	1	0.00261609	1	0.0457816	0	0.504251	1	0.00261609	1	0.0222368	1	0.0156965	0	0.500981	0	0.499673	-1	0.112492	0.999888	0.00981033	0.251059	0.00130804	0	0.506213	0.591978	0.00523218	1	0.11053	0.999998	0.000654022	0.659254	1.39115e-06
72	CDKN1B	1027	0.99973	0.00130804	1	0.102681	0.786444	0.0660562	0.992462	0.0183126	1	0.0457816	0.236622	0.00850229	1	0.00261609	1	0.0222368	1	0.0156965	0	0.500981	0	0.499673	-1	0.112492	1	0.00327011	0	0.526488	0	0.506213	0.575515	0.00654022	1	0.11053	0.969936	0.00327011	0.695844	1.42975e-06
73	RBBP4P1	642954	0.999998	0.000654022	0.999998	0.106606	-1	0.330281	0.999998	0.00261609	0.999998	0.0477436	0.999998	1e-06	0.837547	0.029431	0	0.604971	0	0.58862	0	0.500981	-1	0.179856	-1	0.112492	0.999998	0.00457816	0	0.526488	-1	0.181818	-1	0.327665	0.999998	0.11707	0.999998	0.000654022	0.183035	1.43119e-06
74	RPS6KA1	6195	0.984022	0.0176586	1	0.102681	0.953145	0.0196207	0.999998	0.00261609	0.999998	0.0477436	0.0739345	0.00850229	0.999994	0.00523218	1	0.0222368	1	0.0156965	-1	0.565729	-1	0.179856	0	0.502289	0.999517	0.0117724	0	0.526488	0	0.506213	0.615555	0.00523218	1	0.11053	0.999998	0.000654022	0.679412	1.55367e-06
75	H3F3AP6	644914	0.999998	0.000654022	0.999998	0.106606	-1	0.330281	0.999998	0.00261609	0.999998	0.0477436	0.999998	1e-06	0.729151	0.0385873	0	0.604971	0	0.58862	0	0.500981	-1	0.179856	-1	0.112492	0.999998	0.00457816	0	0.526488	-1	0.181818	-1	0.327665	0.999998	0.11707	0.999998	0.000654022	0.170781	1.58367e-06
76	MOV10	4343	0.76158	0.0555919	1	0.102681	0.591388	0.0994114	0.999998	0.00261609	0.999998	0.0477436	0.999998	1e-06	0.999995	0.00523218	0.979555	0.0634402	1	0.0156965	0	0.500981	0	0.499673	-1	0.112492	0.941116	0.0647482	0	0.526488	-1	0.181818	0	0.523872	0.912494	0.214519	0.999998	0.000654022	0.61493	1.62734e-06
77	CDK1	983	0.981034	0.0189666	1	0.102681	0.968292	0.0124264	0.999998	0.00261609	1	0.0464356	0.0788881	0.00850229	1	0.00261609	1	0.0222368	1	0.0156965	0	0.500981	0	0.499673	-1	0.112492	1	0.00327011	0	0.526488	-1	0.181818	0.575515	0.00654022	1	0.11053	0.213705	0.0340092	0.685163	1.65378e-06
78	HIST1H3H	8357	0.999998	0.000654022	0.999975	0.117724	0.865092	0.0464356	0.999998	0.00261609	0.999998	0.0477436	0.999998	1e-06	0.809472	0.030085	0.11514	0.204709	0.811168	0.104644	0	0.500981	0	0.499673	-1	0.112492	0.949741	0.0621321	0	0.526488	0	0.506213	0	0.523872	1	0.111184	0.999998	0.000654022	0.498276	1.67426e-06
79	IFI16	3428	0.95611	0.0248528	1	0.102681	0.963314	0.0163506	0.999998	0.00261609	0.999998	0.0477436	0	0.504251	0.461268	0.0549379	1	0.0222368	0.957119	0.0765206	0.271401	0.00196207	0	0.499673	-1	0.112492	0.99994	0.00784827	0.251059	0.00130804	0	0.506213	0	0.523872	1	0.11053	0.999998	0.000654022	0.580075	1.70077e-06
80	HIST1H3D	8351	0.999998	0.000654022	0.999975	0.117724	0.865092	0.0464356	0.999998	0.00261609	0.999998	0.0477436	0.999998	1e-06	0.809472	0.030085	0.179971	0.187704	0.50333	0.150425	0	0.500981	0	0.499673	-1	0.112492	0.964624	0.0555919	0	0.526488	0	0.506213	0	0.523872	1	0.11053	0.999998	0.000654022	0.490053	1.77661e-06
81	CEBPB	1051	0.999854	0.00130804	1	0.102681	0.997054	0.00261609	0.999998	0.00261609	1	0.0457816	0	0.504251	0.999409	0.00850229	1	0.0222368	1	0.0156965	0	0.500981	0	0.499673	-1	0.112492	0.999841	0.0104644	0.0670548	0.0392413	0	0.506213	0.518387	0.00915631	1	0.11053	0.501146	0.0196207	0.643123	1.91402e-06
82	CBX4	8535	0.994528	0.00981033	1	0.102681	0.984243	0.00784827	0.999998	0.00261609	0.997388	0.0804447	0	0.504251	0.907075	0.0248528	0.99999	0.0274689	1	0.0156965	0	0.500981	0	0.499673	-1	0.112492	0.98664	0.0398954	0	0.526488	0.63368	0.000654022	0.134552	0.0327011	1	0.11053	0.999998	0.000654022	0.646276	1.9986e-06
83	NFKB1	4790	0.992577	0.0150425	1	0.102681	0.893829	0.0366252	0.999998	0.00261609	1	0.0457816	0	0.504251	1	0.00261609	1	0.0222368	1	0.0156965	0	0.500981	0	0.499673	-1	0.112492	1	0.00327011	0.251059	0.00130804	0.240193	0.00981033	0	0.523872	1	0.11053	0.13516	0.0392413	0.609313	2.01256e-06
84	DAXX	1616	0.999964	0.000654022	1	0.102681	0.99905	0.00130804	0.999998	0.00261609	0.999893	0.0640942	0	0.504251	0.999954	0.00784827	1	0.0222368	1	0.0156965	0	0.500981	0	0.499673	-1	0.112492	0.998357	0.0163506	0	0.526488	0	0.506213	0.572484	0.00654022	1	0.11053	0.885432	0.00523218	0.656975	2.10434e-06
85	H2AFZ	3015	0.996064	0.00915631	1	0.102681	0.998817	0.00261609	0.999998	0.00261609	0.937639	0.0987574	0	0.504251	0.964747	0.0189666	1	0.0222368	0.999999	0.0170046	0	0.500981	0	0.499673	-1	0.112492	0.997653	0.0209287	0	0.526488	0.491731	0.0058862	0.134552	0.0327011	1	0.11053	0.999998	0.000654022	0.638166	2.14341e-06
86	HIST1H4E	8367	0.999998	0.000654022	0.999998	0.106606	-1	0.330281	0.999998	0.00261609	0.999998	0.0477436	0.999998	1e-06	0.964635	0.0189666	0.811316	0.10399	0.862997	0.0961413	0	0.500981	0	0.499673	-1	0.112492	0.43868	0.183126	0	0.526488	-1	0.181818	0	0.523872	1	0.11053	0.999998	0.000654022	0.497133	2.16522e-06
87	HIST2H4B	554313	0.54127	0.0922171	1	0.102681	0.980592	0.0111184	0.999998	0.00261609	0.999998	0.0477436	0.999998	1e-06	0.964635	0.0189666	0.966142	0.0686723	0.963887	0.0745585	0	0.500981	-1	0.179856	-1	0.112492	0.412869	0.187704	0	0.526488	-1	0.181818	-1	0.327665	0.861657	0.222368	0.999998	0.000654022	0.723397	2.23341e-06
88	MIR21	406991	0.999998	0.000654022	0.999998	0.106606	-1	0.330281	0.999998	0.00261609	0.999998	0.0477436	0.999998	1e-06	0.933186	0.0228908	1	0.0222368	0.999998	0.0170046	0	0.500981	-1	0.179856	0	0.502289	0.424667	0.185742	0	0.526488	-1	0.181818	-1	0.327665	1	0.112492	0.558514	0.0156965	0.545628	2.27093e-06
89	SP1	6667	0.999999	0.000654022	1	0.102681	0.990082	0.00457816	0.999998	0.00261609	0.998995	0.0771746	0	0.504251	1	0.00261609	1	0.0222368	1	0.0156965	0	0.500981	0	0.499673	-1	0.112492	0.990474	0.0366252	0	0.526488	0	0.506213	0.918858	0.000654022	1	0.11053	0.434541	0.0241988	0.660179	2.41918e-06
90	BCL2L1	598	0.993889	0.0111184	1	0.102681	0.993269	0.00392413	0.999998	0.00261609	1	0.0457816	0	0.504251	0.999949	0.00784827	1	0.0222368	1	0.0156965	0	0.500981	0	0.499673	-1	0.112492	1	0.00327011	0	0.526488	0	0.506213	0.743597	0.00130804	1	0.11053	0.878842	0.00523218	0.666953	2.4203e-06
91	BUB1B	701	0.935158	0.028123	1	0.102681	0.995954	0.00327011	1	0.00261609	1	0.0457816	0.0739345	0.00850229	0.838302	0.029431	1	0.0222368	0.999989	0.0209287	0	0.500981	0	0.499673	-1	0.112492	0.999982	0.00719424	0	0.526488	0.532962	0.00130804	0	0.523872	1	0.11053	0.678412	0.0130804	0.676888	2.43056e-06
92	HIST2H4A	8370	0.156823	0.194899	1	0.102681	0.865092	0.0464356	0.999998	0.00261609	0.999998	0.0477436	0.999998	1e-06	0.964635	0.0189666	0.991877	0.0555919	1	0.0156965	0	0.500981	-1	0.179856	-1	0.112492	0.202217	0.236102	0	0.526488	-1	0.181818	0	0.523872	1	0.11053	0.999998	0.000654022	0.60808	2.59858e-06
93	HIST1H4A	8359	0.156823	0.194899	1	0.102681	0.865092	0.0464356	0.999998	0.00261609	0.999998	0.0477436	0.999998	1e-06	0.964635	0.0189666	1	0.0222368	1	0.0156965	0	0.500981	0	0.499673	-1	0.112492	0.308215	0.219097	0	0.526488	-1	0.181818	0	0.523872	1	0.11053	0.999998	0.000654022	0.566536	2.62838e-06
94	EGR1	1958	0.999954	0.000654022	1	0.102681	0.785097	0.0660562	0.999998	0.00261609	1	0.0457816	0	0.504251	0.997919	0.00981033	1	0.0222368	0.999995	0.0183126	0	0.500981	0	0.499673	-1	0.112492	1	0.00327011	0.0670548	0.0392413	0.361215	0.00719424	0	0.523872	1	0.11053	0.766288	0.0117724	0.63048	2.72618e-06
95	MAPK7	5598	0.999552	0.00327011	1	0.102681	0.965125	0.0150425	0.999998	0.00261609	1	0.0457816	0.831146	1e-06	0.999933	0.00850229	1	0.0222368	0.999999	0.0156965	0	0.500981	0	0.499673	-1	0.112492	0.979318	0.0470896	0	0.526488	0	0.506213	0	0.523872	1	0.11053	0	0.523872	0.616635	2.74099e-06
96	MAD2L1	4085	0.674375	0.0745585	1	0.102681	0.988213	0.00523218	0.999998	0.00261609	1	0.0457816	0	0.504251	0.862342	0.0268149	1	0.0222368	0.998832	0.0372793	0	0.500981	0	0.499673	-1	0.112492	0.999874	0.00981033	0	0.526488	0.76311	1e-06	0	0.523872	1	0.111184	0.085206	0.0425114	0.612026	2.74735e-06
97	MYBL2	4605	0.997488	0.00784827	1	0.102681	0.930585	0.0241988	0.999998	0.00261609	1	0.0457816	0	0.504251	0.674178	0.0418574	1	0.0222368	1	0.0156965	0	0.500981	0	0.499673	-1	0.112492	0.999999	0.00327011	0	0.526488	0.614035	0.000654022	0	0.523872	1	0.11053	0.999998	0.000654022	0.624297	2.81403e-06
98	PPARG	5468	0.999661	0.00130804	1	0.102681	0.699361	0.087639	1	0.00261609	1	0.0457816	0	0.504251	0.97077	0.0189666	1	0.0222368	1	0.0156965	0	0.500981	0	0.499673	-1	0.112492	0.996917	0.0228908	0.191614	0.0189666	0.240193	0.00981033	0	0.523872	1	0.11053	0.999872	0.000654022	0.653805	2.84967e-06
99	MAGEA2	4101	0.999998	0.000654022	0.999998	0.106606	-1	0.330281	0.999998	0.00261609	0.999998	0.0477436	0.999998	1e-06	0.999998	0.00457816	0.999106	0.0412034	0.973564	0.0706344	0	0.500981	-1	0.179856	-1	0.112492	0.370259	0.211903	0	0.526488	0	0.506213	0.518387	0.00915631	0.769347	0.23741	0	0.523872	0.443361	3.01894e-06
100	KRAS	3845	0.821682	0.0497057	1	0.102681	0.325922	0.142577	1	0.00261609	1	0.0457816	0	0.504251	1	0.00261609	1	0.0222368	0.999858	0.0274689	0	0.500981	-1	0.179856	-1	0.112492	1	0.00327011	0	0.526488	0	0.506213	0.909459	0.000654022	1	0.11053	1	0.000654022	0.696362	3.20347e-06
101	FOS	2353	0.999066	0.00523218	1	0.102681	0.942016	0.0209287	0.999998	0.00261609	1	0.0457816	0	0.504251	1	0.00261609	1	0.0222368	1	0.0156965	0	0.500981	0	0.499673	-1	0.112492	1	0.00327011	0	0.526488	0.614035	0.000654022	0	0.523872	1	0.11053	0.366577	0.028123	0.635065	3.30889e-06
102	H2AFX	3014	0.639904	0.0771746	1	0.102681	0.993651	0.00327011	0.999998	0.00261609	1	0.0457816	0	0.504251	0.967397	0.0189666	1	0.0222368	1	0.0156965	0	0.500981	0	0.499673	-1	0.112492	0.999833	0.0104644	0	0.526488	0.491731	0.0058862	0.842576	0.000654022	1	0.11053	0.000352144	0.0477436	0.633134	3.33308e-06
103	MIR299	407023	0.999998	0.000654022	0.999998	0.106606	-1	0.330281	0.999998	0.00261609	0.999998	0.0477436	0.999998	1e-06	0.999998	0.00457816	0	0.604971	0.999998	0.0170046	0	0.500981	-1	0.179856	0	0.502289	0	0.625245	-1	0.347286	-1	0.181818	-1	0.327665	0	0.64552	0.999998	0.000654022	0	3.36409e-06
104	HIST1H3B	8358	0.999998	0.000654022	0.999975	0.117724	0.865092	0.0464356	0.999998	0.00261609	0.999998	0.0477436	0.999998	1e-06	0.809472	0.030085	0.464041	0.147809	0.999383	0.0327011	0	0.500981	0	0.499673	-1	0.112492	0.175869	0.236756	0	0.526488	-1	0.181818	0	0.523872	1	0.11053	0.61216	0.0150425	0.553955	3.45877e-06
105	RBBP4	5928	0.989157	0.0156965	1	0.102681	0.999623	0.00130804	0.999998	0.00261609	0.999998	0.0477436	0	0.504251	0.990264	0.0124264	1	0.0222368	1	0.0156965	0	0.500981	0	0.499673	-1	0.112492	0.997823	0.0196207	0	0.526488	0.491731	0.0058862	0	0.523872	0.999985	0.13015	0.999998	0.000654022	0.605711	3.72004e-06
106	CRTC2	200186	0.829128	0.0470896	1	0.102681	0.70976	0.0765206	0.999998	0.00261609	0.967472	0.0961413	0.999998	1e-06	0.848623	0.029431	1	0.0222368	0.948416	0.0797907	0	0.500981	-1	0.179856	-1	0.112492	0.366026	0.211903	0	0.526488	-1	0.181818	0	0.523872	0.99998	0.132112	0.999998	0.000654022	0.675333	3.75876e-06
107	RPS6KA2	6196	0.935158	0.028123	1	0.102681	0.991664	0.00457816	0.999998	0.00261609	0.948285	0.0981033	0.0739345	0.00850229	0.999788	0.00850229	0.999982	0.028777	0.998488	0.0405494	0	0.500981	0	0.499673	0	0.502289	0.933504	0.0680183	0.251059	0.00130804	0	0.506213	0	0.523872	1	0.11053	0.999998	0.000654022	0.588799	4.20635e-06
108	E2F2	1870	0.967589	0.0228908	0.999949	0.122302	0.759464	0.0719424	0.999998	0.00261609	1	0.0457816	0	0.504251	1	0.00261609	1	0.0222368	1	0.0156965	0	0.500981	-1	0.179856	-1	0.112492	0.982611	0.0438195	0	0.526488	0	0.506213	0.923063	0.000654022	1	0.11053	0.999998	0.000654022	0.689817	4.22599e-06
109	ILF3	3609	0.330843	0.124264	1	0.102681	0.812416	0.0608241	0.999998	0.00261609	0.999997	0.0490517	0	0.504251	0.999998	0.00457816	0.998073	0.0503597	1	0.0156965	0	0.500981	0	0.499673	-1	0.112492	0.997561	0.0209287	0	0.526488	0.614035	0.000654022	0.134552	0.0327011	1	0.11053	0.999998	0.000654022	0.581001	4.78564e-06
110	YY1	7528	0.995911	0.00915631	1	0.102681	0.999016	0.00130804	0.999998	0.00261609	0.999973	0.0562459	0	0.504251	0.910467	0.0248528	1	0.0222368	1	0.0156965	-1	0.565729	0	0.499673	-1	0.112492	0.942812	0.0634402	0	0.526488	0.149484	0.0117724	0.518387	0.00915631	1	0.11053	0.794187	0.00915631	0.698745	4.8755e-06
111	HIST1H4F	8361	0.156823	0.194899	1	0.102681	0.865092	0.0464356	0.999998	0.00261609	0.999998	0.0477436	0.999998	1e-06	0.964635	0.0189666	0.835333	0.0987574	0.997014	0.0457816	0	0.500981	-1	0.179856	-1	0.112492	0.114683	0.251145	0	0.526488	-1	0.181818	0	0.523872	1	0.11053	0.999998	0.000654022	0.590399	4.8782e-06
112	RNF2	6045	0.297425	0.129496	1	0.102681	0.999898	0.000654022	0.999998	0.00261609	1	0.0457816	0	0.504251	0.68743	0.0405494	1	0.0222368	1	0.0156965	0	0.500981	0	0.499673	0.198536	0.00196207	0.763389	0.115762	0	0.526488	-1	0.181818	0.134552	0.0327011	1	0.11053	0.999998	0.000654022	0.57208	4.95113e-06
113	HIST1H3F	8968	0.485617	0.0954872	0.999999	0.106606	0.980592	0.0111184	0.999998	0.00261609	0.999998	0.0477436	0.999998	1e-06	0.809472	0.030085	0.725539	0.116416	0.670403	0.12361	0	0.500981	0	0.499673	-1	0.112492	0.501465	0.174624	0	0.526488	-1	0.181818	0	0.523872	1	0.111838	0.999998	0.000654022	0.579656	5.21861e-06
114	MAPKAPK2	9261	0.935158	0.028123	1	0.102681	0.922248	0.0274689	0.999998	0.00261609	1	0.0457816	0.0742041	0.00850229	1	0.00261609	1	0.0222368	1	0.0156965	0	0.500981	0	0.499673	-1	0.112492	0.997698	0.0202747	0	0.526488	-1	0.181818	0	0.523872	1	0.11053	0.999998	0.000654022	0.654325	5.87681e-06
115	STAT6	6778	0.99392	0.0111184	1	0.102681	0.989533	0.00523218	0.999998	0.00261609	1	0.0457816	0	0.504251	0.995103	0.0104644	1	0.0222368	0.999989	0.0209287	0	0.500981	0	0.499673	-1	0.112492	0.999479	0.0117724	0.130371	0.030739	0.240193	0.00981033	0.271569	0.0150425	1	0.11053	0	0.523872	0.601619	5.88136e-06
116	JAK2	3717	0.994055	0.0111184	1	0.102681	0.942362	0.0209287	0.999989	0.00392413	1	0.0457816	0.00359158	0.00915631	0.999999	0.00261609	1	0.0222368	1	0.0156965	0	0.500981	0	0.499673	-1	0.112492	0.999755	0.0111184	0.0670548	0.0392413	0	0.506213	0	0.523872	1	0.11053	0.701913	0.0124264	0.641415	5.98704e-06
117	HIST1H4J	8363	0.156823	0.194899	1	0.102681	0.865092	0.0464356	0.999998	0.00261609	0.999998	0.0477436	0.999998	1e-06	0.964635	0.0189666	0.819742	0.103336	0.941245	0.0804447	0	0.500981	-1	0.179856	-1	0.112492	0.114683	0.251145	0	0.526488	-1	0.181818	0	0.523872	1	0.11053	0.999998	0.000654022	0.587044	6.09809e-06
118	MAPK10	5602	0.998329	0.00719424	1	0.102681	0.773489	0.0706344	0.758645	0.0457816	0.998915	0.0771746	0.813544	1e-06	1	0.00261609	1	0.0222368	1	0.0156965	0	0.500981	0	0.499673	-1	0.112492	0.923489	0.0739045	0	0.526488	0	0.506213	0.134552	0.0327011	1	0.11053	0	0.523872	0.625919	6.20117e-06
119	MDM2	4193	0.917129	0.0313931	1	0.102681	0.947852	0.0209287	0.999998	0.00261609	1	0.0457816	0	0.504251	1	0.00261609	1	0.0222368	1	0.0156965	0	0.500981	0	0.499673	-1	0.112492	1	0.00327011	0	0.526488	0.532962	0.00130804	0	0.523872	1	0.11053	0.608219	0.0150425	0.638648	6.55177e-06
120	MIR34A	407040	0.999998	0.000654022	0.999998	0.106606	-1	0.330281	0.999998	0.00261609	0.999998	0.0477436	0.999998	1e-06	0.0609847	0.0778286	1	0.0222368	0.999998	0.0170046	0	0.500981	-1	0.179856	0	0.502289	0.350556	0.213865	-1	0.347286	-1	0.181818	0	0.523872	0.976439	0.195553	0.0681515	0.0438195	0.38603	6.85105e-06
121	AURKB	9212	0.935158	0.028123	1	0.102681	0.993026	0.00392413	0.999998	0.00261609	1	0.0457816	0.0742041	0.00850229	0.46289	0.0549379	1	0.0222368	1	0.0156965	0	0.500981	-1	0.179856	-1	0.112492	0.999288	0.0137345	0	0.526488	0	0.506213	0.575515	0.00654022	1	0.11053	0.00587471	0.0477436	0.637643	7.36681e-06
122	CENPA	1058	0.44952	0.0987574	1	0.102681	0.989577	0.00523218	0.999998	0.00261609	1	0.0464356	0	0.504251	0.633061	0.0451275	0.998105	0.0503597	1	0.0156965	0	0.500981	-1	0.179856	-1	0.112492	0.993484	0.030739	0.128806	0.0353172	0.491731	0.0058862	0	0.523872	1	0.11053	0.999998	0.000654022	0.648002	7.37664e-06
123	HIST1H4K	8362	0.156823	0.194899	1	0.102681	0.865092	0.0464356	0.999998	0.00261609	0.999998	0.0477436	0.999998	1e-06	0.964635	0.0189666	0.472194	0.147155	0.862997	0.0961413	0	0.500981	-1	0.179856	-1	0.112492	0.114683	0.251145	0	0.526488	-1	0.181818	0	0.523872	1	0.11053	0.999998	0.000654022	0.563459	7.40525e-06
124	NEK6	10783	0.981519	0.0189666	1	0.102681	0.983653	0.00784827	0.999998	0.00261609	0.99982	0.0686723	0.0768349	0.00850229	0.116293	0.0732505	0.0655556	0.210595	0.999999	0.0156965	0	0.500981	0	0.499673	-1	0.112492	0.979956	0.0470896	0.251059	0.00130804	0	0.506213	0	0.523872	0.979243	0.193591	0.999998	0.000654022	0.538606	7.7811e-06
125	HIST1H4I	8294	0.156823	0.194899	1	0.102681	0.865092	0.0464356	0.999998	0.00261609	0.999998	0.0477436	0.999998	1e-06	0.964635	0.0189666	0.762133	0.113146	0.969478	0.0712884	0	0.500981	0	0.499673	-1	0.112492	0.465169	0.181818	0	0.526488	-1	0.181818	0	0.523872	1	0.11053	0.999998	0.000654022	0.565243	7.78407e-06
126	TERF2IP	54386	0.82034	0.0510137	1	0.102681	0.999917	0.000654022	0.999998	0.00261609	0.999999	0.0464356	0	0.504251	0.966601	0.0189666	0.999999	0.0228908	1	0.0156965	0	0.500981	0	0.499673	-1	0.112492	0.19133	0.236102	0.251059	0.00130804	0	0.506213	0	0.523872	0.999595	0.155003	0.999998	0.000654022	0.571805	7.82508e-06
127	HIST2H3D	653604	0.485617	0.0954872	0.999963	0.119032	0.968162	0.0124264	0.999998	0.00261609	0.999998	0.0477436	0.999998	1e-06	0.809472	0.030085	0.0232831	0.210595	0.653121	0.128842	0	0.500981	-1	0.179856	-1	0.112492	0	0.625245	-1	0.347286	-1	0.181818	-1	0.327665	0.30033	0.275997	0.999998	0.000654022	0.563721	7.87995e-06
128	ETS2	2114	0.996359	0.00784827	1	0.102681	0.667912	0.0928712	0.999998	0.00261609	1	0.0457816	0	0.504251	0.822164	0.030085	1	0.0222368	0.999954	0.0228908	0	0.500981	0	0.499673	-1	0.112492	0.999991	0.00654022	0.0655128	0.0483976	0.240193	0.00981033	0.32328	0.0124264	1	0.11053	0.000352144	0.0477436	0.576285	8.32919e-06
129	ATF7IP	55729	0.630291	0.0778286	1	0.102681	0.417689	0.122302	0.999998	0.00261609	0.999998	0.0477436	0.999998	1e-06	0.999998	0.00457816	0.999498	0.0398954	0.999988	0.0209287	0	0.500981	0	0.499673	-1	0.112492	0.453801	0.181818	0	0.526488	-1	0.181818	0.168991	0.0202747	0.939769	0.207979	0	0.523872	0.50195	9.09299e-06
130	HIST1H4L	8368	0.156823	0.194899	1	0.102681	0.865092	0.0464356	0.999998	0.00261609	0.999998	0.0477436	0.999998	1e-06	0.964635	0.0189666	0.472194	0.147155	0.960128	0.0745585	0	0.500981	0	0.499673	-1	0.112492	0.134929	0.243296	0	0.526488	-1	0.181818	0	0.523872	1	0.11053	0.999998	0.000654022	0.523135	9.67819e-06
131	TCF3	6929	0.999999	0.000654022	1	0.102681	0.993651	0.00327011	0.999998	0.00261609	1	0.0457816	0	0.504251	0.883495	0.0261609	1	0.0222368	1	0.0156965	0	0.500981	0	0.499673	-1	0.112492	0.996406	0.0241988	0	0.526488	0	0.506213	0.548253	0.00850229	1	0.11053	0.305877	0.030085	0.62707	9.80522e-06
132	HIST1H4D	8360	0.156823	0.194899	1	0.102681	0.865092	0.0464356	0.999998	0.00261609	0.999998	0.0477436	0.999998	1e-06	0.964635	0.0189666	0.577878	0.132112	0.862997	0.0961413	0	0.500981	0	0.499673	-1	0.112492	0.202217	0.236102	0	0.526488	-1	0.181818	0	0.523872	1	0.11053	0.999998	0.000654022	0.531843	1.00956e-05
133	MIR146A	406938	0.999998	0.000654022	0.999998	0.106606	-1	0.330281	0.999998	0.00261609	0.999998	0.0477436	0.999998	1e-06	0.0609847	0.0778286	0.999528	0.0398954	0.999998	0.0170046	0	0.500981	-1	0.179856	0	0.502289	0	0.625245	-1	0.347286	-1	0.181818	-1	0.327665	0.994605	0.178548	0.0790358	0.0425114	0.360736	1.01007e-05
134	PIM1	5292	0.987175	0.0170046	1	0.102681	0.165231	0.166776	0.999998	0.00261609	0.999999	0.0470896	0.0739345	0.00850229	0.761601	0.0353172	1	0.0222368	0.999924	0.0241988	0.339789	0.00130804	0	0.499673	-1	0.112492	1	0.00327011	0	0.526488	0	0.506213	0	0.523872	1	0.11053	0.290655	0.0313931	0.573893	1.01023e-05
135	CDC27	996	0.101114	0.194899	1	0.102681	0.985864	0.00654022	0.999998	0.00261609	0.999998	0.0477436	0	0.504251	0.953807	0.0215827	0.999997	0.0255069	1	0.0156965	0	0.500981	0	0.499673	-1	0.112492	0.994559	0.0274689	0.190169	0.0215827	0	0.506213	0.271569	0.0150425	0.999998	0.11707	0.999998	0.000654022	0.552821	1.02001e-05
136	HIST1H4C	8364	0.155529	0.194899	1	0.102681	0.865092	0.0464356	0.999998	0.00261609	0.999998	0.0477436	0.999998	1e-06	0.964635	0.0189666	0.684855	0.12034	0.919814	0.086985	0	0.500981	0	0.499673	-1	0.112492	0.797861	0.109222	0	0.526488	0	0.506213	0	0.523872	1	0.11053	0.999998	0.000654022	0.532422	1.03164e-05
137	BCL2L11	10018	0.130163	0.194899	1	0.102681	0.952477	0.0202747	0.999998	0.00261609	1	0.0457816	0	0.504251	0.953137	0.0215827	1	0.0222368	0.999994	0.0183126	0	0.500981	0	0.499673	-1	0.112492	0.999978	0.00784827	0	0.526488	0	0.506213	0.942978	1e-06	1	0.11053	0	0.523872	0.577032	1.04157e-05
138	HIST1H4H	8365	0.156823	0.194899	1	0.102681	0.865092	0.0464356	0.999998	0.00261609	0.999998	0.0477436	0.999998	1e-06	0.964635	0.0189666	0.664248	0.122956	0.921429	0.0850229	0	0.500981	0	0.499673	-1	0.112492	0.512612	0.170046	0	0.526488	-1	0.181818	0.271569	0.0150425	1	0.11053	9.99998e-05	0.0477436	0.539671	1.09223e-05
139	SRF	6722	0.999877	0.000654022	1	0.102681	0.979479	0.0111184	0.999998	0.00261609	1	0.0464356	0	0.504251	0.996848	0.00981033	0.999998	0.0235448	1	0.0156965	0	0.500981	0	0.499673	-1	0.112492	0.999496	0.0117724	0	0.526488	0	0.506213	0.32328	0.0124264	1	0.11053	0.060019	0.0438195	0.596616	1.11286e-05
140	HIST1H3C	8352	9.99998e-05	0.261609	1	0.102681	0.865092	0.0464356	0.999998	0.00261609	0.999998	0.0477436	0.999998	1e-06	0.809472	0.030085	0.615397	0.128842	0.96927	0.0712884	0	0.500981	0	0.499673	-1	0.112492	0.342712	0.215827	0	0.526488	-1	0.181818	0	0.523872	1	0.111184	0.999998	0.000654022	0.510767	1.14508e-05
141	MIR203A	406986	0.999998	0.000654022	0.999998	0.106606	-1	0.330281	0.999998	0.00261609	0.999998	0.0477436	0.999998	1e-06	0.619212	0.0457816	0.996406	0.0516678	0.999998	0.0170046	0	0.500981	-1	0.179856	0	0.502289	0	0.625245	0	0.526488	-1	0.181818	-1	0.327665	0.817476	0.229562	0.0331561	0.0438195	0.358917	1.17843e-05
142	TADA3	10474	0.888088	0.0366252	1	0.102681	0.997281	0.00261609	0.999998	0.00261609	0.999641	0.0719424	0	0.504251	0.999998	0.00457816	0.99998	0.029431	1	0.0156965	0	0.500981	0	0.499673	-1	0.112492	0.619573	0.145193	0	0.526488	-1	0.181818	0.168991	0.0202747	1	0.11053	0.999998	0.000654022	0.607354	1.21839e-05
143	SATB1	6304	0.892267	0.0366252	1	0.102681	0.99973	0.00130804	0.999998	0.00261609	1	0.0457816	0	0.504251	0.106745	0.0732505	1	0.0222368	0.999997	0.0183126	0	0.500981	0	0.499673	-1	0.112492	0.993239	0.030739	0	0.526488	0.485245	0.00719424	0	0.523872	0.999994	0.122302	0.999998	0.000654022	0.583527	1.25057e-05
144	MIR217	406999	0.999998	0.000654022	0.999998	0.106606	-1	0.330281	0.999998	0.00261609	0.999998	0.0477436	0.999998	1e-06	0.999998	0.00457816	0.999975	0.029431	0.999998	0.0170046	0	0.500981	-1	0.179856	0	0.502289	0	0.625245	-1	0.347286	-1	0.181818	-1	0.327665	0	0.64552	0	0.523872	0.166665	1.28223e-05
145	SMAD7	4092	0.995885	0.00915631	1	0.102681	0.897258	0.0359712	0.99999	0.00392413	1	0.0457816	0	0.504251	0.999998	0.00457816	1	0.0222368	1	0.0156965	0	0.500981	0	0.499673	0	0.502289	0.999999	0.00327011	0.0670548	0.0392413	0	0.506213	0.456741	0.00981033	1	0.11053	0.290069	0.0313931	0.608754	1.30198e-05
146	MIR191	406966	0.999998	0.000654022	0.999998	0.106606	-1	0.330281	0.999998	0.00261609	0.999998	0.0477436	0.999998	1e-06	0.999998	0.00457816	0	0.604971	0.999998	0.0170046	0	0.500981	-1	0.179856	0	0.502289	0	0.625245	0	0.526488	-1	0.181818	-1	0.327665	0.394755	0.270765	0.0701469	0.0438195	0.127593	1.32422e-05
147	STAT3	6774	0.998839	0.0058862	1	0.102681	0.942369	0.0209287	0.999986	0.00392413	1	0.0457816	0	0.504251	1	0.00261609	1	0.0222368	1	0.0156965	0	0.500981	0	0.499673	-1	0.112492	0.999878	0.00981033	0	0.526488	0	0.506213	0.134552	0.0327011	1	0.11053	0.900217	0.00523218	0.648534	1.33433e-05
148	MAP2K6	5608	0.998505	0.00719424	1	0.102681	0.744332	0.0725965	0.999998	0.00261609	0.999955	0.058208	0.0788881	0.00850229	1	0.00261609	1	0.0222368	0.999401	0.0327011	0	0.500981	0	0.499673	-1	0.112492	0.984386	0.0405494	0	0.526488	0	0.506213	0	0.523872	1	0.11053	0.999998	0.000654022	0.601087	1.35561e-05
149	CD44	960	0.901343	0.0346632	1	0.102681	0.518427	0.109222	0.999998	0.00261609	1	0.0457816	0	0.504251	0.937635	0.0228908	1	0.0222368	0.998806	0.0379333	0	0.500981	0	0.499673	0	0.502289	1	0.00327011	0.251059	0.00130804	0	0.506213	0.518387	0.00915631	1	0.11053	0.700956	0.0124264	0.590719	1.36516e-05
150	MIR141	406933	0.999998	0.000654022	0.999998	0.106606	-1	0.330281	0.999998	0.00261609	0.999998	0.0477436	0.999998	1e-06	0.0609847	0.0778286	0.993392	0.0536298	0.999998	0.0170046	0	0.500981	-1	0.179856	0	0.502289	0	0.625245	-1	0.347286	-1	0.181818	-1	0.327665	0.0527613	0.291694	0.000352144	0.0477436	0.213158	1.4e-05
151	CRTC1	23373	0.829128	0.0470896	1	0.102681	0.70976	0.0765206	0.999998	0.00261609	0.999999	0.0464356	0.999998	1e-06	0.573815	0.0490517	1	0.0222368	0.916131	0.087639	0	0.500981	-1	0.179856	-1	0.112492	0.159822	0.239372	0	0.526488	-1	0.181818	0	0.523872	1	0.11053	0.318602	0.030085	0.638401	1.42209e-05
152	MAP3K5	4217	0.999612	0.00196207	1	0.102681	0.785546	0.0660562	0.999998	0.00261609	0.969332	0.0954872	0.0749672	0.00850229	0.999957	0.00784827	1	0.0222368	1	0.0156965	0	0.500981	0	0.499673	-1	0.112492	0.958295	0.059516	0	0.526488	-1	0.181818	0.134552	0.0327011	1	0.11053	0.13175	0.0392413	0.634676	1.42899e-05
153	UBN1	29855	0.625197	0.0784827	1	0.102681	0.940469	0.0209287	0.999998	0.00261609	0.999998	0.0477436	0.999998	1e-06	0.550577	0.0497057	0.157893	0.19032	0.826851	0.102681	0	0.500981	0	0.499673	-1	0.112492	0.491344	0.175278	0	0.526488	0	0.506213	0	0.523872	0.981685	0.192937	0.999998	0.000654022	0.497816	1.43409e-05
154	UHRF1	29128	0.992412	0.0150425	1	0.102681	0.99796	0.00261609	0.999998	0.00261609	0.997706	0.0797907	0	0.504251	0.999998	0.00457816	0.999999	0.0228908	0.999994	0.0183126	0	0.500981	0	0.499673	0.198536	0.00196207	0.986923	0.0398954	0	0.526488	-1	0.181818	0.168991	0.0202747	1	0.111184	0	0.523872	0.556932	1.44237e-05
155	SOD2	6648	0.339374	0.12361	1	0.102681	0.815882	0.06017	0.999998	0.00261609	1	0.0457816	0	0.504251	0.65705	0.0431655	1	0.0222368	0.97294	0.0706344	0	0.500981	0	0.499673	-1	0.112492	1	0.00327011	0.0670548	0.0392413	0	0.506213	0.624595	0.00457816	1	0.11053	0.999999	0.000654022	0.617941	1.46646e-05
156	KDM6B	23135	0.334877	0.124264	1	0.102681	0.667912	0.0928712	0.999998	0.00261609	0.999972	0.0562459	0.999998	1e-06	0.68743	0.0405494	0.99997	0.030085	0.888709	0.0922171	0	0.500981	-1	0.179856	-1	0.112492	0.595297	0.153695	0	0.526488	-1	0.181818	0.32328	0.0124264	1	0.11053	0	0.523872	0.624095	1.52352e-05
157	C2orf40	84417	0	0.630477	0.999443	0.141923	0.370398	0.131458	0.999998	0.00261609	0.999998	0.0477436	0.999998	1e-06	0.999998	0.00457816	0.754786	0.1138	0.999998	0.0170046	0	0.500981	-1	0.179856	-1	0.112492	0	0.625245	0	0.526488	0	0.506213	0	0.523872	0.124656	0.291694	0.999998	0.000654022	0.259197	1.54725e-05
158	RXRB	6257	0.999902	0.000654022	1	0.102681	0.667912	0.0928712	0.999998	0.00261609	1	0.0464356	0	0.504251	0.859575	0.0274689	0.998969	0.0438195	0.998945	0.0372793	0	0.500981	0	0.499673	-1	0.112492	0.979473	0.0470896	0.251059	0.00130804	0	0.506213	0.134552	0.0327011	1	0.11053	0.0853238	0.0425114	0.578835	1.57609e-05
159	UBC	7316	0.33643	0.124264	1	0.102681	0.799743	0.0640942	0.999998	0.00261609	0.999964	0.057554	0	0.504251	1	0.00261609	1	0.0222368	1	0.0156965	0	0.500981	0	0.499673	-1	0.112492	0.940903	0.0647482	0.251059	0.00130804	0	0.506213	0	0.523872	1	0.11053	0.999998	0.000654022	0.573388	1.64206e-05
160	IGF1R	3480	0.962666	0.0248528	1	0.102681	0.712871	0.0758666	0.757161	0.0457816	1	0.0457816	0.00359158	0.00915631	0.999926	0.00850229	1	0.0222368	0.999998	0.0170046	0	0.500981	0	0.499673	0	0.502289	0.999978	0.00784827	0	0.526488	0	0.506213	0.918227	0.000654022	1	0.11053	0.664306	0.0130804	0.630964	1.72445e-05
161	HIST1H3I	8354	0	0.630477	0.999975	0.117724	0.946194	0.0209287	0.999998	0.00261609	0.999998	0.0477436	0.999998	1e-06	0.809472	0.030085	0.0612336	0.210595	0.672839	0.12361	0	0.500981	0	0.499673	-1	0.112492	0.930069	0.0706344	0	0.526488	0	0.506213	0	0.523872	1	0.111184	0.999998	0.000654022	0.452155	1.74464e-05
162	MIR205	406988	0.999998	0.000654022	0.999998	0.106606	-1	0.330281	0.999998	0.00261609	0.999998	0.0477436	0.999998	1e-06	0.0609847	0.0778286	0.841278	0.0981033	0.999998	0.0170046	0	0.500981	-1	0.179856	0	0.502289	0	0.625245	0	0.526488	-1	0.181818	-1	0.327665	0.390744	0.270765	0.191714	0.0346632	0.278389	1.75326e-05
163	HMGA1	3159	0.997541	0.00719424	1	0.102681	0.997549	0.00261609	0.0756753	0.0667103	1	0.0457816	0	0.504251	0.777782	0.0346632	1	0.0222368	1	0.0156965	0	0.500981	0	0.499673	-1	0.112492	0.999997	0.00523218	0	0.526488	0	0.506213	0.936561	0.000654022	1	0.11053	0.264246	0.0320471	0.623761	1.78604e-05
164	MAPKAPK5	8550	0.999173	0.00523218	1	0.102681	0.785097	0.0660562	0.999998	0.00261609	0.999813	0.0693264	0.0742481	0.00850229	0.998044	0.00981033	1	0.0222368	0.999798	0.028777	0	0.500981	0	0.499673	-1	0.112492	0.872402	0.0909091	0	0.526488	-1	0.181818	0	0.523872	0.999991	0.124264	0.999998	0.000654022	0.642145	1.84468e-05
165	HSPB1	3315	0.999265	0.00392413	1	0.102681	0.862534	0.0464356	0.869799	0.0385873	0.994179	0.0856769	0	0.504251	0.991316	0.0111184	1	0.0222368	1	0.0156965	0	0.500981	0	0.499673	-1	0.112492	0.999982	0.00719424	0.251059	0.00130804	0	0.506213	0	0.523872	1	0.11053	0.957237	0.00392413	0.648057	1.86394e-05
166	MIR10B	406903	0.999998	0.000654022	0.999998	0.106606	-1	0.330281	0.999998	0.00261609	0.999998	0.0477436	0.999998	1e-06	0.533081	0.0510137	0.696264	0.119686	0.999998	0.0170046	0	0.500981	-1	0.179856	0	0.502289	0	0.625245	0	0.526488	-1	0.181818	-1	0.327665	0.159021	0.291694	0.000352144	0.0477436	0.247761	1.86424e-05
167	EED	8726	0.231113	0.155657	1	0.102681	0.999706	0.00130804	0.999998	0.00261609	0.898706	0.100065	0	0.504251	0.68743	0.0405494	0.999922	0.0340092	1	0.0156965	0	0.500981	0	0.499673	-1	0.112492	0.949019	0.0621321	0	0.526488	0	0.506213	0.691812	0.00196207	1	0.11053	0.999998	0.000654022	0.594901	1.91025e-05
168	PPARD	5467	0.998718	0.00719424	1	0.102681	0.667912	0.0928712	0.999998	0.00261609	1	0.0457816	0	0.504251	0.894515	0.0255069	1	0.0222368	0.999998	0.0170046	0.339789	0.00130804	0	0.499673	-1	0.112492	0.947547	0.0627861	0.191614	0.0189666	0	0.506213	0	0.523872	1	0.11053	0.138196	0.0392413	0.593102	1.92291e-05
169	HIST2H2BE	8349	0.485617	0.0954872	0.999985	0.115108	0.968162	0.0124264	0.999998	0.00261609	0.999998	0.0477436	0	0.504251	0.927754	0.0235448	0.99986	0.0346632	1	0.0156965	0	0.500981	0	0.499673	-1	0.112492	0.999711	0.0111184	0	0.526488	0.491731	0.0058862	0	0.523872	1	0.11053	0.999998	0.000654022	0.579981	1.92713e-05
170	SMURF2	64750	0.615438	0.0817528	1	0.102681	0.903873	0.0333551	0.999998	0.00261609	1	0.0457816	0	0.504251	0.999842	0.00850229	1	0.0222368	1	0.0156965	0	0.500981	0	0.499673	-1	0.112492	0.882793	0.086985	0.251059	0.00130804	0	0.506213	0	0.523872	0.999877	0.147155	0.999998	0.000654022	0.591925	1.9364e-05
171	YBX1	4904	0.975349	0.0222368	1	0.102681	0.992039	0.00457816	0.999998	0.00261609	1	0.0457816	0	0.504251	0.117174	0.0732505	1	0.0222368	1	0.0156965	0	0.500981	-1	0.179856	-1	0.112492	0.917077	0.0771746	0	0.526488	0.491731	0.0058862	0.168991	0.0202747	0.999999	0.116416	0.000352144	0.0477436	0.597272	1.98688e-05
172	PRKCI	5584	0.954809	0.0248528	1	0.102681	0.806303	0.0634402	0.999998	0.00261609	1	0.0457816	0.445824	0.00196207	0.988014	0.0130804	0.991414	0.0562459	1	0.0156965	0	0.500981	0	0.499673	-1	0.112492	0.989284	0.0392413	0	0.526488	0	0.506213	0	0.523872	1	0.11053	0.999998	0.000654022	0.629031	2.06337e-05
173	SMAD2	4087	0.998926	0.00523218	1	0.102681	0.998921	0.00130804	0.999998	0.00261609	1	0.0457816	0	0.504251	1	0.00261609	1	0.0222368	1	0.0156965	0	0.500981	0	0.499673	0	0.502289	0.995883	0.0255069	0	0.526488	0	0.506213	0	0.523872	1	0.11053	0.987594	0.00261609	0.587654	2.08098e-05
174	HIST1H3G	8355	0	0.630477	0.999975	0.117724	0.865092	0.0464356	0.999998	0.00261609	0.999998	0.0477436	0.999998	1e-06	0.809472	0.030085	0.11514	0.204709	0.670367	0.12361	0	0.500981	0	0.499673	-1	0.112492	0.597417	0.152387	0	0.526488	-1	0.181818	0	0.523872	1	0.111838	0.999998	0.000654022	0.47465	2.10164e-05
175	FGFR2	2263	0.973955	0.0228908	1	0.102681	0.805991	0.0634402	1	0.00261609	1	0.0457816	0.00359158	0.00915631	0.999998	0.00457816	1	0.0222368	0.17818	0.17724	0	0.500981	0	0.499673	0	0.502289	0.999016	0.0137345	0	0.526488	0	0.506213	0.817531	0.00130804	1	0.11053	0.346315	0.030085	0.593359	2.20599e-05
176	HIST1H3E	8353	0	0.630477	0.999975	0.117724	0.865092	0.0464356	0.999998	0.00261609	0.999998	0.0477436	0.999998	1e-06	0.809472	0.030085	0.0612336	0.210595	0.999491	0.0327011	0	0.500981	0	0.499673	-1	0.112492	0.114683	0.251145	0	0.526488	0	0.506213	0	0.523872	1	0.11053	0.999998	0.000654022	0.411588	2.26584e-05
177	MINK1	50488	0.989055	0.0163506	1	0.102681	0.830958	0.0555919	0.999998	0.00261609	0.999998	0.0477436	0.0739345	0.00850229	0.863657	0.0268149	0.4208	0.149771	0.910714	0.089601	0	0.500981	-1	0.179856	-1	0.112492	0.977746	0.0483976	0	0.526488	0	0.506213	0.168991	0.0202747	1	0.11053	0.999998	0.000654022	0.59904	2.32398e-05
178	MIR29A	407021	0.999998	0.000654022	0.999998	0.106606	-1	0.330281	0.999998	0.00261609	0.999998	0.0477436	0.999998	1e-06	0.853091	0.028123	0.999901	0.0346632	0	0.58862	0	0.500981	-1	0.179856	0	0.502289	0	0.625245	-1	0.347286	-1	0.181818	-1	0.327665	0.914203	0.214519	0.240621	0.0333551	0.421282	2.33361e-05
179	PRKCD	5580	0.991484	0.0150425	1	0.102681	0.957597	0.0189666	0.546782	0.0542838	1	0.0457816	0.445824	0.00196207	1	0.00261609	1	0.0222368	1	0.0156965	0	0.500981	0	0.499673	-1	0.112492	0.999789	0.0111184	0	0.526488	0	0.506213	0	0.523872	1	0.11053	0.769188	0.0111184	0.661024	2.3448e-05
180	MAP3K1	4214	0.999964	0.000654022	1	0.102681	0.284204	0.149117	0.983521	0.0202747	1	0.0457816	0.0739345	0.00850229	1	0.00261609	1	0.0222368	1	0.0156965	0	0.500981	-1	0.179856	-1	0.112492	0.99877	0.0137345	0	0.526488	0	0.506213	0	0.523872	1	0.11053	0.000352144	0.0477436	0.597874	2.39111e-05
181	TERF1	7013	0.989582	0.0156965	1	0.102681	0.999918	0.000654022	0.999998	0.00261609	0.999999	0.0464356	0	0.504251	0.943368	0.0228908	1	0.0222368	1	0.0156965	0	0.500981	0	0.499673	-1	0.112492	0.9588	0.059516	0	0.526488	0	0.506213	0	0.523872	1	0.11053	0.999998	0.000654022	0.596344	2.53575e-05
182	HIST1H2BC	8347	0.485617	0.0954872	0.999985	0.115108	0.968162	0.0124264	0.999998	0.00261609	0.999998	0.0477436	0.999998	1e-06	0.927754	0.0235448	0.441422	0.148463	0.947635	0.0797907	0	0.500981	0	0.499673	-1	0.112492	0.59955	0.152387	0	0.526488	-1	0.181818	0	0.523872	0.943724	0.207325	0.000352144	0.0477436	0.540816	2.67456e-05
183	ESR2	2100	0.999929	0.000654022	1	0.102681	0.938371	0.0209287	0.999998	0.00261609	1	0.0457816	0	0.504251	0.0917264	0.0732505	1	0.0222368	1	0.0156965	0	0.500981	0	0.499673	-1	0.112492	0.957265	0.059516	0	0.526488	0.240193	0.00981033	0	0.523872	1	0.11053	0.782597	0.00981033	0.584028	2.72413e-05
184	HIST2H3A	333932	0	0.630477	0	0.630477	0.160149	0.194245	0.999998	0.00261609	0.999998	0.0477436	0.999998	1e-06	0.809472	0.030085	0.999784	0.0353172	0.999762	0.029431	0	0.500981	-1	0.179856	-1	0.112492	0	0.625245	0	0.526488	-1	0.181818	-1	0.327665	0.0493111	0.291694	0.999998	0.000654022	0.328169	2.79207e-05
185	MCL1	4170	0.749339	0.0568999	1	0.102681	0.942483	0.0209287	0.999998	0.00261609	1	0.0457816	0	0.504251	0.880926	0.0261609	1	0.0222368	1	0.0156965	0	0.500981	0	0.499673	-1	0.112492	1	0.00327011	0	0.526488	0	0.506213	0.595569	0.00523218	1	0.11053	0.709271	0.0124264	0.636529	2.8312e-05
186	MIR30A	407029	0.999998	0.000654022	0.999998	0.106606	-1	0.330281	0.999998	0.00261609	0.999998	0.0477436	0.999998	1e-06	0.0609847	0.0778286	0	0.604971	0.999998	0.0170046	0	0.500981	-1	0.179856	0	0.502289	0	0.625245	-1	0.347286	-1	0.181818	-1	0.327665	0.364663	0.271419	0.175879	0.0346632	0.181458	2.89684e-05
187	NBN	4683	0.729781	0.0640942	1	0.102681	0.999394	0.00130804	1	0.00261609	1	0.0457816	0	0.504251	0.99553	0.0104644	1	0.0222368	1	0.0156965	0	0.500981	-1	0.179856	-1	0.112492	0.999895	0.00981033	0	0.526488	0	0.506213	0	0.523872	1	0.11053	0.919547	0.00457816	0.675645	2.94923e-05
188	RBBP7	5931	0.0276474	0.213865	1	0.102681	0.99175	0.00457816	0.999998	0.00261609	0.999966	0.057554	0	0.504251	0.959609	0.0209287	1	0.0222368	1	0.0156965	0	0.500981	0	0.499673	-1	0.112492	0.985191	0.0398954	0	0.526488	0.321902	0.00784827	0	0.523872	0.99967	0.151079	0.999998	0.000654022	0.563461	2.95375e-05
189	SRSF1	6426	0.378255	0.117724	0.999897	0.128188	0.938632	0.0209287	0.999998	0.00261609	1	0.0457816	0	0.504251	0.094262	0.0732505	0.999997	0.0255069	1	0.0156965	0	0.500981	0	0.499673	-1	0.112492	0.99078	0.0359712	0	0.526488	0.491731	0.0058862	0.656401	0.00327011	1	0.11053	0.459493	0.0241988	0.605125	3.10056e-05
190	H3F3B	3021	0.996064	0.00915631	1	0.102681	0.993651	0.00327011	0.999998	0.00261609	0.999998	0.0477436	0	0.504251	0.809472	0.030085	0.995966	0.0516678	0.999769	0.029431	0	0.500981	0	0.499673	-1	0.112492	0.985549	0.0398954	0	0.526488	0	0.506213	0.722026	0.00130804	1	0.11053	0.0250639	0.0438195	0.584157	3.20108e-05
191	MAP2K7	5609	0.99666	0.00784827	1	0.102681	0.252347	0.153695	0.999998	0.00261609	0.999969	0.0568999	0.0802216	0.00850229	0.999995	0.00523218	0.999981	0.028777	0.99997	0.0228908	0	0.500981	0	0.499673	-1	0.112492	0.889257	0.0856769	0	0.526488	0	0.506213	0.271569	0.0150425	1	0.11053	0.325643	0.030085	0.582444	3.23941e-05
192	FOXM1	2305	0.989007	0.0163506	1	0.102681	0.785097	0.0660562	0.999998	0.00261609	1	0.0457816	0	0.504251	0.464782	0.0549379	1	0.0222368	0.999996	0.0183126	0	0.500981	0	0.499673	0	0.502289	0.994381	0.028123	0	0.526488	0.614035	0.000654022	0.134552	0.0327011	1	0.11053	0.391292	0.0274689	0.578391	3.28746e-05
193	BTG3	10950	9.99998e-05	0.261609	0.980148	0.192937	0.058367	0.253107	0.999998	0.00261609	0.999872	0.0660562	0	0.504251	0	0.548071	0.965861	0.0686723	0.610223	0.137999	0	0.500981	0	0.499673	-1	0.112492	0.99355	0.030739	0.0670548	0.0392413	0.66187	1e-06	0.168991	0.0202747	1	0.11053	0.0523468	0.0438195	0.43411	3.36135e-05
194	HBEGF	1839	0.0673541	0.213865	1	0.102681	0.127136	0.23087	2.57728e-06	0.0686723	1	0.0457816	0	0.504251	0.999995	0.00523218	0.999065	0.0418574	0.949532	0.0791367	0	0.500981	-1	0.179856	-1	0.112492	0.999882	0.00981033	0.251059	0.00130804	0	0.506213	0.75783	0.00130804	1	0.11053	0.611876	0.0150425	0.572081	3.40174e-05
195	RBX1	9978	0.852341	0.0425114	1	0.102681	0.903873	0.0333551	0.999998	0.00261609	0.999998	0.0477436	0	0.504251	0.997256	0.00981033	1	0.0222368	1	0.0156965	0	0.500981	0	0.499673	0.198536	0.00196207	0.812062	0.105952	0	0.526488	0	0.506213	0	0.523872	0.999961	0.139307	0.999998	0.000654022	0.528359	3.45176e-05
196	RAN	5901	0.98527	0.0176586	1	0.102681	0.986875	0.00654022	0.999998	0.00261609	0.999998	0.0477436	0	0.504251	0.51226	0.0516678	0.999999	0.0228908	1	0.0156965	0	0.500981	0	0.499673	-1	0.112492	0.999971	0.00784827	0	0.526488	0.491731	0.0058862	0	0.523872	1	0.11053	0.137995	0.0392413	0.57056	3.49777e-05
197	RPS6KA3	6197	0.992348	0.0150425	1	0.102681	0.699361	0.087639	0.999899	0.0058862	1	0.0457816	0.0739345	0.00850229	0.999834	0.00850229	0.999793	0.0353172	0.99985	0.0274689	0	0.500981	0	0.499673	0	0.502289	0.963451	0.057554	0.251059	0.00130804	0	0.506213	0	0.523872	1	0.11053	0.0818789	0.0425114	0.58255	3.93818e-05
198	POT1	25913	0.958557	0.0248528	1	0.102681	0.999665	0.00130804	0.999998	0.00261609	0.999988	0.0555919	0	0.504251	0.854326	0.028123	1	0.0222368	1	0.0156965	0	0.500981	0	0.499673	-1	0.112492	0.640778	0.140615	0	0.526488	-1	0.181818	0.168991	0.0202747	0.999688	0.151079	0.667888	0.0130804	0.645973	4.21153e-05
199	TYMS	7298	0.761043	0.0555919	1	0.102681	0.942369	0.0209287	0.999998	0.00261609	0.999998	0.0477436	0	0.504251	0.878174	0.0261609	1	0.0222368	0.994736	0.0542838	0	0.500981	-1	0.179856	-1	0.112492	1	0.00327011	0.128806	0.0353172	0	0.506213	0	0.523872	1	0.11053	0.930104	0.00457816	0.631604	4.24517e-05
200	CBX6	23466	0.147	0.194899	0.99999	0.112492	0.975726	0.0124264	0.999998	0.00261609	1	0.0464356	0	0.504251	0.68743	0.0405494	0.95109	0.0752126	0.999466	0.0327011	0	0.500981	0	0.499673	-1	0.112492	0.865721	0.0935252	0.191614	0.0189666	0	0.506213	0.32328	0.0124264	0.999998	0.11707	0.999998	0.000654022	0.573904	4.35169e-05
201	APEX1	328	0.990253	0.0156965	1	0.102681	0.991036	0.00457816	0.999998	0.00261609	1	0.0457816	0	0.504251	0.430763	0.0562459	1	0.0222368	1	0.0156965	0	0.500981	0	0.499673	-1	0.112492	0.995882	0.0255069	0	0.526488	0.491731	0.0058862	0	0.523872	1	0.11053	0.150788	0.0385873	0.595029	4.48094e-05
202	CDKN2D	1032	0.999695	0.00130804	1	0.102681	0.252347	0.153695	0.999998	0.00261609	1	0.0457816	0	0.504251	0.999349	0.00850229	1	0.0222368	0.825486	0.102681	0	0.500981	-1	0.179856	-1	0.112492	0.999897	0.00981033	0.0670548	0.0392413	-1	0.181818	0	0.523872	1	0.11053	0.00587471	0.0477436	0.593149	4.62046e-05
203	PTRF	284119	0.140398	0.194899	0.978259	0.192937	0.856532	0.0497057	0.997917	0.0111184	1	0.0457816	0.999998	1e-06	0	0.548071	0.772639	0.111838	0.998208	0.0425114	0	0.500981	0	0.499673	-1	0.112492	0.766788	0.115108	0.251059	0.00130804	-1	0.181818	0	0.523872	1	0.11053	0	0.523872	0.548273	4.95698e-05
204	DKC1	1736	0.995811	0.00915631	1	0.10399	0.991441	0.00457816	1	0.00261609	1	0.0457816	0	0.504251	0.872126	0.0261609	1	0.0222368	0.999874	0.0274689	0	0.500981	-1	0.179856	-1	0.112492	0.997824	0.0196207	0	0.526488	0	0.506213	0	0.523872	1	0.11053	0.940149	0.00457816	0.680731	4.99095e-05
205	SMAD5	4090	0.998792	0.0058862	1	0.102681	0.805834	0.0634402	0.999998	0.00261609	1	0.0457816	0	0.504251	0.766418	0.0353172	1	0.0222368	0.999986	0.0215827	0	0.500981	0	0.499673	0	0.502289	0.970718	0.0523218	0	0.526488	0.149484	0.0117724	0	0.523872	1	0.11053	0.999998	0.000654022	0.550964	5.0351e-05
206	CAV1	857	0.481469	0.0974493	1	0.102681	0.830635	0.0555919	0.999956	0.0058862	1	0.0457816	0	0.504251	0.956473	0.0209287	1	0.0222368	1	0.0156965	0	0.500981	0	0.499673	-1	0.112492	0.999889	0.00981033	0.251059	0.00130804	0	0.506213	0	0.523872	1	0.11053	0.770065	0.0111184	0.625355	5.16105e-05
207	2015-03-05	54708	0.239869	0.155657	0.999999	0.104644	0.887514	0.0392413	0.999998	0.00261609	0.984589	0.0915631	0	0.504251	0.999998	0.00457816	0.0539126	0.210595	0.660023	0.126226	0	0.500981	-1	0.179856	0.198536	0.00196207	0.820576	0.104644	0.190169	0.0215827	-1	0.181818	0	0.523872	0.0572014	0.291694	0.999998	0.000654022	0.45753	5.24734e-05
208	DPY30	84661	0.674375	0.0745585	0.999989	0.1138	0.985449	0.00654022	0.999998	0.00261609	0.401011	0.12034	0	0.504251	0.999998	0.00457816	0.939585	0.0778286	0.998668	0.0398954	0	0.500981	0	0.499673	-1	0.112492	0.680413	0.132767	0	0.526488	0	0.506213	0.658649	0.00327011	0.2024	0.289732	0.999998	0.000654022	0.524427	5.48438e-05
209	PARP1	142	0.964538	0.0241988	1	0.102681	0.954136	0.0196207	0.999998	0.00261609	1	0.0457816	0	0.504251	0.999994	0.00523218	1	0.0222368	1	0.0156965	0	0.500981	-1	0.179856	-1	0.112492	0.998967	0.0137345	0	0.526488	0	0.506213	0	0.523872	1	0.11053	0.822958	0.00784827	0.656194	5.7991e-05
210	TRIM10	10107	0.0699863	0.213865	0.999995	0.111184	0.058367	0.253107	0.999998	0.00261609	0.999998	0.0477436	0	0.504251	0.999998	0.00457816	0.808374	0.104644	0.571308	0.141923	0	0.500981	0	0.499673	1	1e-06	0	0.625245	0	0.526488	0	0.506213	0	0.523872	0.607399	0.253107	0.999998	0.000654022	0.339801	5.85609e-05
211	RING1	6015	0.0694	0.213865	1	0.102681	0.99976	0.00130804	0.999998	0.00261609	0.738252	0.109876	0	0.504251	0.546608	0.0497057	0.999991	0.0274689	0.999984	0.0215827	0	0.500981	0	0.499673	0.198536	0.00196207	0.864339	0.0935252	0	0.526488	0	0.506213	0	0.523872	0.913429	0.214519	0.999998	0.000654022	0.496607	6.21295e-05
212	MECP2	4204	0.994499	0.0104644	1	0.102681	0.992991	0.00392413	0.999726	0.00719424	1	0.0457816	0	0.504251	0	0.548071	1	0.0222368	0.999997	0.0183126	0	0.500981	0	0.499673	-1	0.112492	0.91916	0.0765206	0	0.526488	0.240193	0.00981033	0.722026	0.00130804	1	0.11053	0	0.523872	0.583003	6.60885e-05
213	RRM1	6240	0.557984	0.0902551	1	0.103336	0.98001	0.0111184	0.999998	0.00261609	0.999998	0.0477436	0	0.504251	0.586853	0.0477436	0.999882	0.0346632	0.994808	0.0536298	0	0.500981	0	0.499673	-1	0.112492	0.994538	0.0274689	0	0.526488	0.607166	0.000654022	0	0.523872	1	0.11053	0.617783	0.0150425	0.592055	6.65635e-05
214	CDC42	998	0.887627	0.0366252	1	0.102681	0.988065	0.00523218	0.999998	0.00261609	0.999998	0.0477436	0	0.504251	0.999998	0.00457816	1	0.0222368	1	0.0156965	0	0.500981	0	0.499673	-1	0.112492	0.999172	0.0137345	0	0.526488	0	0.506213	0	0.523872	1	0.11053	0.589099	0.0150425	0.579822	7.33727e-05
215	S100A6	6277	0.578137	0.088947	0.999906	0.128188	0.947213	0.0209287	0.999998	0.00261609	0.999998	0.0477436	0	0.504251	0.28444	0.0693264	0.999997	0.0255069	0.988706	0.059516	0	0.500981	-1	0.179856	-1	0.112492	0.999934	0.00784827	0.251059	0.00130804	0	0.506213	0	0.523872	1	0.11053	0.133786	0.0392413	0.560856	7.49938e-05
216	SMARCA2	6595	0.98973	0.0156965	1	0.102681	0.999615	0.00130804	0.996621	0.0124264	0.994677	0.0856769	0	0.504251	0.870629	0.0268149	1	0.0222368	1	0.0156965	0	0.500981	0	0.499673	-1	0.112492	0.993013	0.0320471	0.251059	0.00130804	0	0.506213	0	0.523872	1	0.11053	0	0.523872	0.59828	7.53649e-05
217	HIST1H4B	8366	0.156823	0.194899	1	0.102681	0.865092	0.0464356	0.999998	0.00261609	0.999998	0.0477436	0.999998	1e-06	0.964635	0.0189666	0.472194	0.147155	0.862997	0.0961413	0	0.500981	-1	0.179856	-1	0.112492	0.6471	0.139307	0	0.526488	0	0.506213	-1	0.327665	1	0.11053	0	0.523872	0.555319	7.9315e-05
218	MXD1	4084	0.99845	0.00719424	0.999972	0.117724	0.165231	0.166776	0.999998	0.00261609	0.999222	0.0745585	0	0.504251	0.198515	0.0719424	1	0.0222368	0.999821	0.028777	0	0.500981	-1	0.179856	0	0.502289	0.989355	0.0392413	0	0.526488	0.240193	0.00981033	0.842307	0.000654022	1	0.111184	0	0.523872	0.542918	7.94526e-05
219	HIST1H2BE	8344	0	0.630477	0.968528	0.198823	0.160149	0.194245	0.999998	0.00261609	0.999998	0.0477436	0.999998	1e-06	0.927754	0.0235448	0.315086	0.162198	0	0.58862	0	0.500981	0	0.499673	-1	0.112492	0.576039	0.157619	0	0.526488	-1	0.181818	0	0.523872	0.839503	0.225638	0.999998	0.000654022	0.362003	7.9584e-05
220	CDKN2AIP	55602	0.497845	0.0948332	0.999814	0.132112	0.960889	0.0176586	0.999998	0.00261609	0.999998	0.0477436	0	0.504251	0.999998	0.00457816	0.999993	0.0274689	0.948731	0.0791367	0	0.500981	-1	0.179856	-1	0.112492	0	0.625245	0	0.526488	-1	0.181818	0.134552	0.0327011	0.999973	0.136691	0.999998	0.000654022	0.524995	8.21403e-05
221	CLU	1191	0.722191	0.0654022	1	0.102681	0.945752	0.0209287	0.999998	0.00261609	0.999996	0.0497057	0	0.504251	0.492605	0.0523218	1	0.0222368	1	0.0156965	0	0.500981	0	0.499673	-1	0.112492	0.999999	0.00392413	0	0.526488	0	0.506213	0.271569	0.0150425	1	0.11053	0.304792	0.030085	0.582568	8.23714e-05
222	KIT	3815	0.98995	0.0156965	1	0.102681	0.438607	0.12034	1	0.00261609	1	0.0457816	0.00359158	0.00915631	0.999998	0.00457816	1	0.0222368	0.999613	0.030739	0	0.500981	0	0.499673	0	0.502289	0.999755	0.0111184	0	0.526488	0	0.506213	0	0.523872	1	0.11053	0.498824	0.0196207	0.566637	8.61111e-05
223	CEBPG	1054	0.98256	0.0183126	1	0.102681	0.70976	0.0765206	0.999998	0.00261609	0.994707	0.0856769	0	0.504251	0.0969162	0.0732505	0.979146	0.0634402	0.996898	0.0464356	0	0.500981	0	0.499673	-1	0.112492	0.997933	0.0189666	0	0.526488	0.325259	0.00784827	0	0.523872	1	0.11053	0.999998	0.000654022	0.554791	8.73182e-05
224	FZR1	51343	9.99998e-05	0.261609	1	0.102681	0.991806	0.00457816	0.999998	0.00261609	1	0.0457816	0	0.504251	0.998636	0.00915631	0.999994	0.0268149	1	0.0156965	0	0.500981	-1	0.179856	-1	0.112492	0.817207	0.104644	0	0.526488	0	0.506213	0	0.523872	1	0.11053	0.999998	0.000654022	0.564652	8.86561e-05
225	UBA52	7311	9.99998e-05	0.261609	1	0.102681	0.904051	0.0333551	0.999998	0.00261609	0.999998	0.0477436	0	0.504251	1	0.00261609	0.995604	0.0529758	0.983923	0.0654022	0	0.500981	0	0.499673	-1	0.112492	0.912554	0.0791367	0	0.526488	0	0.506213	0.271569	0.0150425	1	0.11053	0.999998	0.000654022	0.509331	9.09966e-05
226	FANCD2	2177	0.10168	0.194899	0.999977	0.116416	0.891028	0.0385873	0.999955	0.0058862	1	0.0457816	0.999998	1e-06	0.602541	0.0470896	1	0.0222368	1	0.0156965	0	0.500981	0	0.499673	0	0.502289	0.836292	0.101373	0	0.526488	0	0.506213	0	0.523872	1	0.11053	0	0.523872	0.523565	9.71972e-05
227	MCRS1	10445	0.0512991	0.213865	0.999998	0.106606	0.999553	0.00130804	0.999998	0.00261609	0.999998	0.0477436	0	0.504251	0.094262	0.0732505	0.999917	0.0340092	0.999993	0.0196207	0	0.500981	0	0.499673	-1	0.112492	0.182539	0.236756	0	0.526488	0	0.506213	0.134552	0.0327011	0.999998	0.118378	0.999998	0.000654022	0.435344	9.8313e-05
228	PHC2	1912	0.148354	0.194899	0.952267	0.204055	0.996886	0.00261609	0.999998	0.00261609	0.999986	0.0555919	0	0.504251	0.68743	0.0405494	0.996785	0.0516678	0.999479	0.0327011	0	0.500981	0	0.499673	-1	0.112492	0.962093	0.057554	0.0627572	0.0503597	-1	0.181818	0	0.523872	0.998148	0.169392	0.999998	0.000654022	0.587702	0.00010129
229	PIAS4	51588	0.973784	0.0228908	1	0.102681	0.991292	0.00457816	0.999998	0.00261609	0.974474	0.0928712	0	0.504251	0.433589	0.0562459	1	0.0222368	1	0.0156965	0	0.500981	0	0.499673	-1	0.112492	0.506203	0.173316	0	0.526488	-1	0.181818	0	0.523872	1	0.11053	0.999998	0.000654022	0.595372	0.000101885
230	AGO4	192670	0.144053	0.194899	1	0.102681	0.591388	0.0994114	0.999998	0.00261609	0.999978	0.0562459	0	0.504251	0.999995	0.00523218	0.545493	0.135383	1	0.0156965	0	0.500981	-1	0.179856	-1	0.112492	0	0.625245	0	0.526488	-1	0.181818	0.591978	0.00523218	0.999926	0.143231	0.999998	0.000654022	0.561649	0.000104152
231	HIST2H3C	126961	0.999998	0.000654022	0.999998	0.106606	-1	0.330281	0.999998	0.00261609	0.999998	0.0477436	0	0.504251	0.809472	0.030085	0.985853	0.06017	1	0.0156965	0	0.500981	-1	0.179856	-1	0.112492	0.342488	0.215827	0	0.526488	-1	0.181818	0	0.523872	0.998491	0.168084	0.999998	0.000654022	0.497454	0.00010481
232	RASSF1	11186	0.63011	0.0778286	1	0.10399	0.893912	0.0359712	0.990288	0.0183126	1	0.0457816	0	0.504251	0.93036	0.0228908	1	0.0222368	0.999996	0.0183126	0	0.500981	0	0.499673	-1	0.112492	0.895705	0.0850229	0.251059	0.00130804	0	0.506213	0	0.523872	1	0.11053	0.913865	0.00523218	0.635343	0.000108611
233	FGF2	2247	0.785763	0.0529758	1	0.102681	0.239683	0.157619	0.999998	0.00261609	1	0.0457816	0	0.504251	1	0.00261609	1	0.0222368	0.992549	0.057554	0	0.500981	-1	0.179856	-1	0.112492	0.99999	0.00654022	0	0.526488	0	0.506213	0	0.523872	1	0.11053	0.983943	0.00327011	0.607622	0.000110549
234	EP400	57634	0.689138	0.0739045	0.999295	0.143231	0.999192	0.00130804	0.999998	0.00261609	0.999516	0.0732505	0	0.504251	0	0.548071	1	0.0222368	0.99998	0.0215827	0	0.500981	-1	0.179856	-1	0.112492	0.561865	0.160889	0	0.526488	0	0.506213	0.134552	0.0327011	0.994648	0.178548	0.999998	0.000654022	0.550728	0.000110818
235	MAP4K4	9448	0.989055	0.0163506	1	0.102681	0.058367	0.253107	0.999998	0.00261609	0.984487	0.0915631	0.0739345	0.00850229	0.925648	0.0235448	0.996966	0.0510137	0.929447	0.0837148	0	0.500981	0	0.499673	-1	0.112492	0.996801	0.0228908	0	0.526488	0	0.506213	0	0.523872	0.999998	0.11707	0.999998	0.000654022	0.549338	0.000111827
236	ENG	2022	0.998529	0.00719424	1	0.102681	0.963382	0.0163506	0.973961	0.0228908	1	0.0457816	0	0.504251	0.11117	0.0732505	1	0.0222368	0.99844	0.0412034	0	0.500981	-1	0.179856	-1	0.112492	0.99997	0.00784827	0.251059	0.00130804	0	0.506213	0	0.523872	1	0.11053	0	0.523872	0.595827	0.000117044
237	HSPA1A	3303	0.995037	0.00981033	1	0.10399	0.980687	0.0111184	0.999998	0.00261609	0.808148	0.105298	0	0.504251	0.994147	0.0104644	1	0.0222368	1	0.0156965	0	0.500981	0	0.499673	-1	0.112492	0.999982	0.00719424	0	0.526488	0	0.506213	0	0.523872	1	0.11053	0.130307	0.0392413	0.577201	0.0001183
238	PLAUR	5329	0.563138	0.0902551	1	0.102681	0.694548	0.088293	0.999998	0.00261609	0.999983	0.0562459	0	0.504251	0.169628	0.0732505	1	0.0222368	0.958375	0.0765206	0	0.500981	0	0.499673	-1	0.112492	1	0.00327011	0.251059	0.00130804	0	0.506213	0	0.523872	1	0.11053	0.362411	0.028123	0.543054	0.000120864
239	IRF3	3661	0.984186	0.0176586	1	0.102681	0.699361	0.087639	0.999998	0.00261609	0.971536	0.0948332	0	0.504251	0.905725	0.0248528	1	0.0222368	0.99999	0.0202747	0	0.500981	-1	0.179856	-1	0.112492	0.803844	0.109222	0	0.526488	-1	0.181818	0	0.523872	1	0.11053	0.999998	0.000654022	0.655797	0.000128306
240	POU2F1	5451	0.969799	0.0228908	1	0.102681	0.844343	0.0516678	0.999998	0.00261609	1	0.0457816	0	0.504251	0.487399	0.0529758	1	0.0222368	1	0.0156965	0	0.500981	0	0.499673	-1	0.112492	0.987976	0.0398954	0	0.526488	0.240193	0.00981033	0.168991	0.0202747	1	0.11053	0	0.523872	0.558152	0.000129765
241	SUZ12	23512	0.449998	0.0987574	1	0.102681	0.999614	0.00130804	0.999998	0.00261609	1	0.0457816	0	0.504251	0.68743	0.0405494	1	0.0228908	1	0.0156965	0	0.500981	-1	0.179856	-1	0.112492	0.862966	0.0941792	0	0.526488	0	0.506213	0.62914	0.00457816	0.999979	0.132112	0	0.523872	0.603843	0.000130581
242	ACD	65057	0.181267	0.185742	1	0.102681	0.999665	0.00130804	0.999998	0.00261609	1	0.0457816	0	0.504251	0.854326	0.028123	1	0.0222368	0.999728	0.030085	0	0.500981	-1	0.179856	-1	0.112492	0.176847	0.236756	0	0.526488	0	0.506213	0	0.523872	0.99944	0.159581	0.999998	0.000654022	0.554989	0.000132943
243	DNAJC2	27000	0.536962	0.0922171	1	0.102681	0.93385	0.0228908	0.999998	0.00261609	0.999998	0.0477436	0	0.504251	0.999998	0.00457816	0.913298	0.0850229	0.146815	0.17724	0	0.500981	-1	0.179856	0	0.502289	0.823687	0.10399	0	0.526488	-1	0.181818	0.168991	0.0202747	0.994341	0.178548	0.999998	0.000654022	0.506599	0.000133553
244	ARNTL	406	0.999952	0.000654022	1	0.102681	0.978197	0.0111184	0.999998	0.00261609	1	0.0457816	0	0.504251	0.094262	0.0732505	1	0.0222368	0.999665	0.030739	0	0.500981	0	0.499673	-1	0.112492	0.909386	0.0797907	0	0.526488	0	0.506213	0	0.523872	1	0.11053	0.685223	0.0130804	0.566652	0.000134436
245	SHC1	6464	0.986203	0.0176586	1	0.102681	0.777624	0.0699804	0.999998	0.00261609	1	0.0457816	0	0.504251	1	0.00261609	1	0.0222368	1	0.0156965	0	0.500981	0	0.499673	-1	0.112492	0.99826	0.0163506	0.190169	0.0215827	0	0.506213	0	0.523872	1	0.11053	0	0.523872	0.560001	0.000136378
246	SRSF3	6428	0.324746	0.124264	1	0.102681	0.870999	0.0464356	0.999998	0.00261609	0.999584	0.0732505	0	0.504251	0.094262	0.0732505	0.995229	0.0529758	0.999998	0.0170046	0	0.500981	0	0.499673	-1	0.112492	0.993627	0.030739	0	0.526488	0.149484	0.0117724	0	0.523872	0.999427	0.160235	0.999998	0.000654022	0.526087	0.000138324
247	EWSR1	2130	0.47212	0.0981033	0.978259	0.192937	0.165231	0.166776	0.966596	0.0241988	0.999998	0.0477436	0	0.504251	0.0982905	0.0732505	0.999625	0.0385873	1	0.0156965	0	0.500981	0	0.499673	-1	0.112492	0.99344	0.030739	0	0.526488	0.854559	1e-06	0	0.523872	1	0.11053	0	0.523872	0.499323	0.000138968
248	PDGFB	5155	0.813714	0.0510137	1	0.102681	0.713266	0.0752126	0.998704	0.00981033	1	0.0457816	0	0.504251	1	0.00261609	1	0.0222368	0.96833	0.0719424	0	0.500981	0	0.499673	-1	0.112492	0.999032	0.0137345	0.190169	0.0215827	0	0.506213	0	0.523872	1	0.11053	0.721275	0.0124264	0.625747	0.000139281
249	NDRG1	10397	0.273437	0.129496	1	0.102681	0.887499	0.0392413	0.86517	0.0385873	1	0.0457816	0	0.504251	0.668422	0.0418574	1	0.0222368	1	0.0156965	0	0.500981	0	0.499673	-1	0.112492	0.999965	0.00784827	0.191614	0.0189666	-1	0.181818	0	0.523872	1	0.11053	0.950036	0.00392413	0.645277	0.00014097
250	RAC1	5879	0.846029	0.0425114	1	0.102681	0.921877	0.028123	0.999998	0.00261609	1	0.0457816	0	0.504251	1	0.00261609	1	0.0222368	1	0.0156965	0	0.500981	0	0.499673	-1	0.112492	0.99927	0.0137345	0	0.526488	0	0.506213	0	0.523872	1	0.11053	0.328801	0.030085	0.588421	0.000142581
251	TAGLN	6876	0.00603962	0.261609	0.959122	0.201439	0.058367	0.253107	0.999998	0.00261609	0.999455	0.0739045	0	0.504251	0.999998	0.00457816	1	0.0222368	0.857068	0.0974493	0	0.500981	0	0.499673	-1	0.112492	0.991619	0.0340092	0.0670548	0.0392413	0	0.506213	0.769001	0.00130804	1	0.11053	0.179138	0.0346632	0.486403	0.000143154
252	TSC22D1	8848	0.27575	0.129496	0.999959	0.12034	0.165231	0.166776	0.999998	0.00261609	0.954047	0.0967953	0	0.504251	0.999998	0.00457816	0.999991	0.0274689	1	0.0156965	0	0.500981	-1	0.179856	-1	0.112492	0.997265	0.0228908	0	0.526488	0.240193	0.00981033	0	0.523872	1	0.11053	0.365412	0.028123	0.536457	0.000145061
253	NAMPT	10135	0.809464	0.0510137	1	0.102681	0.239683	0.157619	0.999998	0.00261609	1	0.0457816	0	0.504251	0.160925	0.0732505	1	0.0222368	0.363166	0.164814	0	0.500981	0	0.499673	-1	0.112492	0.999989	0.00654022	0.128806	0.0353172	-1	0.181818	0.134552	0.0327011	1	0.11053	0.427429	0.0241988	0.537354	0.000149083
254	KIF2C	11004	0.884246	0.0372793	1	0.10399	0.924683	0.0261609	0.999998	0.00261609	0.999998	0.0477436	0	0.504251	0.210696	0.0719424	0.378687	0.155003	0.901734	0.0915631	0	0.500981	0	0.499673	0	0.502289	0.998673	0.0137345	0	0.526488	0.491731	0.0058862	0	0.523872	0.999996	0.121648	0.999998	0.000654022	0.492006	0.000151625
255	PEBP1	5037	0.988159	0.0170046	1	0.102681	0.959635	0.0176586	0.999998	0.00261609	9.99998e-05	0.128842	0	0.504251	0.550727	0.0497057	0.999973	0.030085	0.9901	0.058862	0	0.500981	-1	0.179856	-1	0.112492	0.892664	0.0856769	0	0.526488	0.509039	0.00261609	0	0.523872	0.999999	0.115108	0.0250639	0.0438195	0.5542	0.000151738
256	RPS6KA6	27330	0.935158	0.028123	1	0.102681	0.699361	0.087639	0.999998	0.00261609	0.979046	0.0922171	0.0739345	0.00850229	0.957485	0.0209287	0.963046	0.0712884	0.999979	0.0215827	0	0.500981	0	0.499673	0	0.502289	0.30474	0.219097	0	0.526488	-1	0.181818	0	0.523872	1	0.11053	0.999998	0.000654022	0.562644	0.00015893
257	HIST1H2BN	8341	0.485617	0.0954872	0.999093	0.144539	0.968162	0.0124264	0.999998	0.00261609	0.999998	0.0477436	0	0.504251	0.927754	0.0235448	0.34154	0.158273	0.646447	0.13015	0	0.500981	0	0.499673	-1	0.112492	0.42682	0.184434	0	0.526488	-1	0.181818	0.36958	0.0104644	1	0.11053	0.999998	0.000654022	0.54147	0.000168185
258	HIST1H2BF	8343	0	0.630477	0.968528	0.198823	0.160149	0.194245	0.999998	0.00261609	0.999998	0.0477436	0.999998	1e-06	0.927754	0.0235448	0	0.604971	0	0.58862	0	0.500981	0	0.499673	-1	0.112492	0.747057	0.12034	0	0.526488	0	0.506213	0	0.523872	0.346327	0.273381	0.999998	0.000654022	0.27387	0.000173464
259	WRN	7486	0.974156	0.0228908	1	0.102681	0.937792	0.0209287	1	0.00261609	0.999997	0.0490517	0	0.504251	0.788981	0.0340092	1	0.0222368	0.999998	0.0170046	0	0.500981	0	0.499673	-1	0.112492	0.988648	0.0398954	0	0.526488	0	0.506213	0	0.523872	1	0.11053	0.973997	0.00327011	0.634956	0.000177842
260	HIRA	7290	0.769493	0.0549379	1	0.102681	0.997664	0.00261609	0.999998	0.00261609	1	0.0457816	0	0.504251	0.550577	0.0497057	0.999157	0.0412034	0.996551	0.0477436	0	0.500981	0	0.499673	-1	0.112492	0.851593	0.0981033	0	0.526488	0	0.506213	0	0.523872	1	0.11053	0.999998	0.000654022	0.569171	0.00018065
261	PIN1	5300	0.946216	0.0274689	1	0.102681	0.956277	0.0189666	0.999998	0.00261609	1	0.0457816	0	0.504251	0.608858	0.0470896	1	0.0222368	1	0.0156965	0	0.500981	0	0.499673	-1	0.112492	0.856285	0.0961413	0	0.526488	0.149484	0.0117724	0	0.523872	1	0.11053	0.000352144	0.0477436	0.550183	0.000181493
262	CBX8	57332	0.174376	0.185742	1	0.102681	0.99938	0.00130804	0.999998	0.00261609	0.015395	0.128188	0	0.504251	0.68743	0.0405494	0.998774	0.0457816	1	0.0156965	0	0.500981	0	0.499673	-1	0.112492	0.13064	0.24395	0	0.526488	-1	0.181818	0	0.523872	1	0.11053	0.999998	0.000654022	0.480785	0.00019542
263	PRKAA2	5563	0.939502	0.028123	1	0.102681	0.96207	0.0163506	0.999998	0.00261609	0.999995	0.0516678	0.0741013	0.00850229	0.993268	0.0104644	1	0.0222368	0.999964	0.0228908	0	0.500981	0	0.499673	-1	0.112492	0.682956	0.132112	0	0.526488	-1	0.181818	0	0.523872	1	0.11053	0	0.523872	0.601773	0.000196734
264	AGO1	26523	0.251848	0.136037	1	0.102681	0.591388	0.0994114	0.999998	0.00261609	0.59294	0.115108	0	0.504251	0.999995	0.00523218	0.926137	0.0810988	0.993784	0.0568999	0	0.500981	0	0.499673	-1	0.112492	0.597698	0.152387	0	0.526488	0	0.506213	0.644502	0.00392413	0.922338	0.213865	0.999998	0.000654022	0.5467	0.000198296
265	ID1	3397	0.614817	0.0817528	1	0.102681	0.838896	0.0523218	0.999998	0.00261609	1	0.0457816	0	0.504251	0.93941	0.0228908	1	0.0222368	0.99813	0.0431655	0	0.500981	0	0.499673	-1	0.112492	0.999992	0.00654022	0.128806	0.0353172	0	0.506213	0	0.523872	1	0.11053	0.312442	0.030085	0.579942	0.000201352
266	ANAPC7	51434	0.101114	0.194899	1	0.102681	0.903873	0.0333551	0.999998	0.00261609	0.999998	0.0477436	0	0.504251	0.953807	0.0215827	0.991864	0.0555919	0.999558	0.0313931	0	0.500981	0	0.499673	-1	0.112492	0.212157	0.233486	0	0.526488	-1	0.181818	0.134552	0.0327011	0.999193	0.162852	0.999998	0.000654022	0.522227	0.000203945
267	TNF	7124	0.903185	0.0346632	1	0.102681	0.438607	0.12034	0.676143	0.0490517	1	0.0457816	0	0.504251	1	0.00261609	1	0.0222368	0.999707	0.030085	0	0.500981	0	0.499673	0	0.502289	1	0.00327011	0	0.526488	0	0.506213	0	0.523872	1	0.11053	0.999997	0.000654022	0.567284	0.000204965
268	PPP1R13B	23368	0.185935	0.185742	0.999445	0.141923	0.737246	0.0739045	0.999998	0.00261609	0.996271	0.0843689	0	0.504251	0.408941	0.058862	0.999952	0.0313931	0.999349	0.0327011	0	0.500981	0	0.499673	-1	0.112492	0.0967575	0.251145	0.128806	0.0353172	0	0.506213	0.168991	0.0202747	0.998492	0.168084	0.999998	0.000654022	0.494236	0.000208261
269	HIST2H2AA3	8337	0	0.630477	0	0.630477	0.160149	0.194245	0.999998	0.00261609	0.999998	0.0477436	0	0.504251	0.898339	0.0248528	0.984901	0.06017	0.999135	0.0353172	0	0.500981	-1	0.179856	-1	0.112492	0.961836	0.057554	0.0670548	0.0392413	0.149484	0.0117724	0	0.523872	0.997282	0.172662	0.999998	0.000654022	0.407374	0.000215696
270	HIST2H2AA4	723790	0.485617	0.0954872	0.999093	0.144539	0.927341	0.0248528	0.999998	0.00261609	0.999998	0.0477436	0	0.504251	0.898339	0.0248528	0.679543	0.12034	0.375273	0.16416	0	0.500981	-1	0.179856	-1	0.112492	0.881332	0.087639	0.0670548	0.0392413	-1	0.181818	-1	0.327665	0.185982	0.291694	0.999998	0.000654022	0.585964	0.000217599
271	ZNF148	7707	0.964178	0.0241988	1	0.102681	0.165231	0.166776	0.999998	0.00261609	1	0.0457816	0	0.504251	0.999998	0.00457816	1	0.0222368	0.998685	0.0398954	0	0.500981	0	0.499673	0	0.502289	0.934606	0.0680183	0	0.526488	-1	0.181818	0	0.523872	0.999658	0.152387	0.999998	0.000654022	0.508077	0.000220075
272	UBE2D1	7321	0.557984	0.0902551	1	0.102681	0.903873	0.0333551	0.999998	0.00261609	0.999998	0.0477436	0	0.504251	0.999949	0.00784827	1	0.0222368	1	0.0156965	0	0.500981	0	0.499673	0	0.502289	0.930547	0.0699804	0	0.526488	0	0.506213	0	0.523872	1	0.11053	0.999998	0.000654022	0.507699	0.000226601
273	NSMCE2	286053	0.180209	0.185742	1	0.102681	0.983648	0.00850229	0.999998	0.00261609	0.999998	0.0477436	0	0.504251	0.999998	0.00457816	0.918913	0.0830608	0.895625	0.0922171	0	0.500981	-1	0.179856	-1	0.112492	0.364665	0.211903	0	0.526488	-1	0.181818	0	0.523872	0.974145	0.196861	0.999998	0.000654022	0.536727	0.00023027
274	ZBTB7A	51341	0.844838	0.0425114	1	0.102681	0.165231	0.166776	0.999998	0.00261609	0.997874	0.0797907	0	0.504251	0.400792	0.058862	0.999997	0.0241988	0.999995	0.0183126	0	0.500981	-1	0.179856	0	0.502289	0.562936	0.160235	0.191614	0.0189666	0	0.506213	0	0.523872	1	0.11053	0.999998	0.000654022	0.510554	0.000234941
275	TOP1	7150	0.727848	0.0647482	1	0.102681	0.997326	0.00261609	0.999998	0.00261609	0.421182	0.12034	0	0.504251	0.0917264	0.0732505	1	0.0222368	1	0.0156965	0	0.500981	0	0.499673	-1	0.112492	0.999998	0.00457816	0	0.526488	0	0.506213	0	0.523872	1	0.11053	0.140967	0.0392413	0.511111	0.000238519
276	HIST4H4	121504	0.156823	0.194899	1	0.102681	0.865092	0.0464356	0.999998	0.00261609	0.999998	0.0477436	0	0.504251	0.964635	0.0189666	1	0.0222368	1	0.0156965	0	0.500981	0	0.499673	-1	0.112492	0.608837	0.147809	0	0.526488	-1	0.181818	0	0.523872	1	0.11053	0.999998	0.000654022	0.540273	0.000243323
277	TWIST1	7291	0.999715	0.00130804	1	0.102681	0.165231	0.166776	0.999995	0.00261609	1	0.0457816	0	0.504251	0.691615	0.0405494	1	0.0222368	1	0.0156965	0	0.500981	0	0.499673	-1	0.112492	0.305176	0.219097	0.0670548	0.0392413	0	0.506213	0	0.523872	1	0.11053	0.0599165	0.0438195	0.521235	0.000244828
278	CDC16	8881	9.99998e-05	0.261609	1	0.102681	0.981422	0.00981033	0.999998	0.00261609	0.999998	0.0477436	0	0.504251	0.953807	0.0215827	0.9548	0.0719424	0.999927	0.0241988	0	0.500981	-1	0.179856	-1	0.112492	0.951847	0.0614781	0	0.526488	0	0.506213	0	0.523872	0.997546	0.172662	0.999998	0.000654022	0.532274	0.000247208
279	PGR	5241	0.999016	0.00523218	1	0.102681	0.982312	0.00981033	0.18951	0.0621321	1	0.0457816	0	0.504251	0.376615	0.059516	1	0.0222368	1	0.0156965	0	0.500981	0	0.499673	-1	0.112492	0.999866	0.00981033	0	0.526488	-1	0.181818	0	0.523872	1	0.11053	0.386828	0.0274689	0.603296	0.000253562
280	IGFBP3	3486	0.129383	0.194899	1	0.102681	0.391684	0.129496	0.999998	0.00261609	1	0.0457816	0	0.504251	0.950912	0.0215827	1	0.0222368	0.996567	0.0477436	0	0.500981	0	0.499673	-1	0.112492	1	0.00327011	0.0670548	0.0392413	0	0.506213	0	0.523872	1	0.11053	0.535612	0.0183126	0.532733	0.000258025
281	RHOA	387	0.635205	0.0771746	1	0.102681	0.836774	0.0523218	0.999998	0.00261609	0.999805	0.0693264	0	0.504251	1	0.00261609	1	0.0222368	1	0.0156965	0	0.500981	0	0.499673	-1	0.112492	0.999218	0.0137345	0	0.526488	0	0.506213	0	0.523872	1	0.11053	0.19332	0.0346632	0.567061	0.000260591
282	HIST2H2AC	8338	0.485617	0.0954872	0.999093	0.144539	0.927341	0.0248528	0.999998	0.00261609	0.999998	0.0477436	0	0.504251	0.898339	0.0248528	0.997104	0.0503597	1	0.0156965	0	0.500981	0	0.499673	-1	0.112492	0.542551	0.166122	0	0.526488	-1	0.181818	0	0.523872	0.999998	0.11707	0.999998	0.000654022	0.562053	0.000266113
283	ZMPSTE24	10269	0.0447571	0.213865	0.995091	0.158927	0.965632	0.0143885	1	0.00261609	1	0.0457816	0	0.504251	0.124484	0.0732505	1	0.0222368	0.669613	0.12361	0	0.500981	0	0.499673	-1	0.112492	0.76443	0.115762	0	0.526488	0	0.506213	0.168991	0.0202747	1	0.111838	0.999819	0.000654022	0.552299	0.000266568
284	SPINT2	10653	0.350751	0.122302	0.998117	0.152387	0.163564	0.193591	0.964909	0.0248528	0.992787	0.086985	0	0.504251	0.999998	0.00457816	0.973289	0.0673643	0.365316	0.164814	0.277838	0.00196207	0	0.499673	-1	0.112492	0.845349	0.0981033	0	0.526488	0.509039	0.00261609	0	0.523872	0.999997	0.119686	0.0250639	0.0438195	0.511821	0.000272568
285	SMARCB1	6598	0.99926	0.00392413	1	0.102681	0.9995	0.00130804	0.99965	0.00719424	1	0.0457816	0	0.504251	0.218364	0.0719424	1	0.0222368	1	0.0156965	0	0.500981	0	0.499673	-1	0.112492	0.979578	0.0470896	0	0.526488	-1	0.181818	0	0.523872	1	0.111184	0	0.523872	0.591	0.000276202
286	NR1H2	7376	0.999742	0.00130804	1	0.102681	0.667912	0.0928712	0.999998	0.00261609	1	0.0457816	0	0.504251	0.202161	0.0719424	0.983534	0.0608241	1	0.0156965	0	0.500981	0	0.499673	-1	0.112492	0.766777	0.115108	0.0670548	0.0392413	0	0.506213	0	0.523872	1	0.11053	0.0161855	0.0444735	0.511193	0.000276921
287	RECQL4	9401	0.888372	0.0366252	1	0.102681	0.165231	0.193591	1	0.00261609	1	0.0457816	0	0.504251	0.999998	0.00457816	0.999719	0.0353172	0.98798	0.06017	0	0.500981	-1	0.179856	-1	0.112492	0.995598	0.0255069	0	0.526488	0.492803	0.00523218	0	0.523872	1	0.111184	0	0.523872	0.572814	0.000284494
288	MORC3	23515	0.658947	0.0752126	1	0.102681	0.940469	0.0209287	0.999998	0.00261609	0.505989	0.118378	0	0.504251	0.999998	0.00457816	0.993553	0.0536298	0.457372	0.155657	0	0.500981	-1	0.179856	-1	0.112492	0.891742	0.0856769	0	0.526488	0	0.506213	0	0.523872	0.999792	0.149117	0.999998	0.000654022	0.54468	0.000304741
289	HSPA9	3313	0.790784	0.0529758	1	0.103336	0.802033	0.0634402	0.999998	0.00261609	0.999998	0.0477436	0	0.504251	0.0969162	0.0732505	1	0.0222368	1	0.0156965	0	0.500981	-1	0.179856	-1	0.112492	0.99967	0.0111184	0	0.526488	-1	0.181818	0	0.523872	1	0.11053	0.24232	0.0333551	0.576516	0.000306923
290	SNAI1	6615	0.99357	0.0111184	1	0.102681	0.165231	0.166776	0.999998	0.00261609	1	0.0457816	0	0.504251	0.175099	0.0732505	1	0.0222368	0.999626	0.030739	0	0.500981	0	0.499673	0	0.502289	0.746092	0.12034	0.0655128	0.0483976	0	0.506213	0.32328	0.0124264	1	0.11053	0.0694971	0.0438195	0.476262	0.00031713
291	TOPBP1	11073	0.55469	0.0902551	0.998667	0.149771	0.995257	0.00327011	0.999998	0.00261609	0.993041	0.0856769	0	0.504251	0.186806	0.0719424	1	0.0222368	1	0.0156965	0	0.500981	0	0.499673	-1	0.112492	0.991615	0.0340092	0	0.526488	0.491731	0.0058862	0	0.523872	0.999981	0.131458	0	0.523872	0.540976	0.000321919
292	CALR	811	0.953881	0.0248528	1	0.102681	0.906478	0.0313931	0.99747	0.0124264	0.999998	0.0477436	0	0.504251	0.568504	0.0490517	0.999959	0.0313931	0.999924	0.0241988	0	0.500981	0	0.499673	-1	0.112492	0.999776	0.0111184	0.0670548	0.0392413	0	0.506213	0	0.523872	1	0.11053	0.089391	0.0425114	0.588338	0.000323831
293	HIST1H2AE	3012	0.999998	0.000654022	0	0.630477	0.160149	0.194245	0.999998	0.00261609	0.999998	0.0477436	0	0.504251	0.898339	0.0248528	0.907575	0.0856769	0.994306	0.0549379	0	0.500981	0	0.499673	-1	0.112492	0.989201	0.0392413	0	0.526488	0	0.506213	0	0.523872	0.740002	0.240026	0.999998	0.000654022	0.377892	0.000328677
294	PHB	5245	0.876303	0.0379333	1	0.102681	0.987665	0.00523218	0.977847	0.0222368	0.999892	0.0640942	0	0.504251	0.11117	0.0732505	1	0.0222368	1	0.0156965	0	0.500981	0	0.499673	-1	0.112492	0.997876	0.0189666	0	0.526488	0	0.506213	0	0.523872	1	0.11053	0.867103	0.00523218	0.598596	0.00034239
295	KAT6A	7994	0.914244	0.0313931	1	0.102681	0.998564	0.00261609	0.999998	0.00261609	1	0.0457816	0	0.504251	0.999998	0.00457816	0.999559	0.0392413	0.999532	0.0320471	0	0.500981	0	0.499673	0	0.502289	0.234043	0.229562	0	0.526488	0	0.506213	0.32328	0.0124264	1	0.11053	0	0.523872	0.485083	0.000342965
296	HIST1H2BK	85236	0.485617	0.0954872	0.999985	0.115108	0.968162	0.0124264	0.999998	0.00261609	0.999998	0.0477436	0	0.504251	0.927754	0.0235448	0.371134	0.155003	0.716167	0.11707	0	0.500981	0	0.499673	-1	0.112492	0.999161	0.0137345	0	0.526488	0.491731	0.0058862	0	0.523872	0.999746	0.149117	0.000352144	0.0477436	0.506243	0.000344368
297	SREBF1	6720	0.98231	0.0183126	1	0.102681	0.968243	0.0124264	0.999998	0.00261609	0.990462	0.089601	0	0.504251	0.971853	0.0183126	1	0.0222368	1	0.0156965	0	0.500981	0	0.499673	-1	0.112492	0.964579	0.0555919	0	0.526488	0	0.506213	0	0.523872	1	0.11053	0.118745	0.0405494	0.579196	0.000350318
298	HSPA5	3309	0.972203	0.0228908	1	0.102681	0.921483	0.028123	0.999998	0.00261609	1	0.0457816	0	0.504251	0.366994	0.059516	1	0.0222368	1	0.0156965	0	0.500981	0	0.499673	-1	0.112492	0.995748	0.0255069	0	0.526488	0	0.506213	0	0.523872	1	0.11053	0.515906	0.0189666	0.57684	0.000351273
299	RPS27A	6233	0.141853	0.194899	1	0.102681	0.904051	0.0333551	0.999998	0.00261609	0.999998	0.0477436	0	0.504251	1	0.00261609	0.999897	0.0346632	0.999998	0.0170046	0	0.500981	0	0.499673	0	0.502289	0.325286	0.217135	0	0.526488	0	0.506213	0	0.523872	1	0.112492	0.999998	0.000654022	0.456732	0.000356227
300	PSMD14	10213	0.416348	0.105298	1	0.102681	0.782243	0.0686723	0.999998	0.00261609	0.999998	0.0477436	0	0.504251	0.999913	0.00850229	0.795262	0.108568	0.999995	0.0183126	0	0.500981	-1	0.179856	0	0.502289	0.975392	0.0497057	0	0.526488	0	0.506213	0	0.523872	0.999997	0.119686	0.999998	0.000654022	0.521918	0.000364252
301	H3F3A	3020	0.991329	0.0150425	1	0.102681	0.991425	0.00457816	0.999998	0.00261609	0.999997	0.0483976	0	0.504251	0.809472	0.030085	0.999067	0.0418574	1	0.0156965	0	0.500981	0	0.499673	-1	0.112492	0.717789	0.122956	0	0.526488	0	0.506213	0	0.523872	1	0.11053	0.0797536	0.0425114	0.563497	0.000369405
302	MCM3AP	8888	0.126243	0.194899	0.999997	0.109222	0.94279	0.0209287	0.999998	0.00261609	0.999749	0.0693264	0	0.504251	0.999998	0.00457816	0.987369	0.06017	0.933626	0.0830608	0	0.500981	-1	0.179856	-1	0.112492	0.241474	0.228254	0	0.526488	0	0.506213	0	0.523872	1	0.11053	0.999998	0.000654022	0.519176	0.000378297
303	SUN1	23353	0.00603962	0.261609	0.99996	0.12034	0.981488	0.00981033	0.999998	0.00261609	1	0.0464356	0	0.504251	0.234764	0.0712884	1	0.0222368	0.883347	0.0935252	0	0.500981	-1	0.179856	-1	0.112492	0.336086	0.215827	0	0.526488	-1	0.181818	0	0.523872	1	0.11053	0.999998	0.000654022	0.543331	0.000381033
304	IRS1	3667	0.759581	0.0562459	1	0.102681	0.977754	0.0117724	0.0756753	0.0667103	1	0.0457816	0	0.504251	1	0.00261609	1	0.0222368	1	0.0156965	0	0.500981	0	0.499673	-1	0.112492	0.998231	0.0176586	0	0.526488	0	0.506213	0	0.523872	1	0.11053	0.270998	0.0313931	0.567299	0.000385486
305	SMC6	79677	0.557984	0.0902551	0.999936	0.122956	0.987557	0.00523218	0.999998	0.00261609	0.999998	0.0477436	0	0.504251	0.999998	0.00457816	0.0457377	0.210595	0.061541	0.17724	0	0.500981	-1	0.179856	0	0.502289	0.718296	0.122956	0	0.526488	-1	0.181818	0	0.523872	0.957052	0.204055	0.999998	0.000654022	0.418522	0.000386822
306	TSLP	85480	0.00603962	0.261609	0.999998	0.106606	0	0.633094	0.999998	0.00261609	1	0.0457816	0.999998	1e-06	0.268956	0.0693264	0.998498	0.0490517	0.413452	0.158273	0	0.500981	0	0.499673	-1	0.112492	0	0.625245	0.0670548	0.0392413	0	0.506213	0	0.523872	0.915613	0.214519	0	0.523872	0.304465	0.000387718
307	ANAPC2	29882	0.689215	0.0739045	1	0.102681	0.903873	0.0333551	0.999998	0.00261609	0.999963	0.057554	0	0.504251	0.953807	0.0215827	0.981044	0.0621321	0.999758	0.029431	0	0.500981	0	0.499673	-1	0.112492	0.823011	0.10399	0	0.526488	0	0.506213	0	0.523872	0.999999	0.115762	0.999998	0.000654022	0.573882	0.000387949
308	PROX1	5629	0.987381	0.0170046	1	0.102681	0.165231	0.166776	0.999998	0.00261609	1	0.0457816	0	0.504251	0.999998	0.00457816	1	0.0222368	0.976909	0.0693264	0	0.500981	0	0.499673	-1	0.112492	0.533397	0.16743	0.128806	0.0353172	0	0.506213	0	0.523872	1	0.11053	0.0331561	0.0438195	0.479235	0.000404146
309	ANAPC1	64682	9.99998e-05	0.261609	1	0.102681	0.903873	0.0333551	0.999998	0.00261609	0.999998	0.0477436	0	0.504251	0.953807	0.0215827	0.999864	0.0346632	0.973015	0.0706344	0	0.500981	0	0.499673	-1	0.112492	0.960575	0.058208	0	0.526488	-1	0.181818	0	0.523872	0.99732	0.172662	0.999998	0.000654022	0.527354	0.000409811
310	HIST1H2BB	3018	0.485617	0.0954872	0.999093	0.144539	0.968162	0.0124264	0.999998	0.00261609	0.999998	0.0477436	0	0.504251	0.927754	0.0235448	0.864469	0.0967953	0.999683	0.030739	0	0.500981	0	0.499673	-1	0.112492	0.0472214	0.251145	0	0.526488	-1	0.181818	0	0.523872	0.997869	0.169392	0.999998	0.000654022	0.521048	0.000419673
311	ANXA5	308	0.481936	0.0974493	1	0.102681	0.423463	0.120994	0.0980399	0.0660562	0.576384	0.115108	0	0.504251	0	0.548071	0.996591	0.0516678	0.998483	0.0405494	0	0.500981	-1	0.179856	0	0.502289	0.996801	0.0228908	0.251059	0.00130804	0.509039	0.00261609	0	0.523872	1	0.11053	0.362834	0.028123	0.502846	0.000424493
312	E2F7	144455	0.997795	0.00719424	1	0.102681	0.417689	0.122302	0.999998	0.00261609	1	0.0464356	0	0.504251	0.186806	0.0719424	0.999769	0.0353172	0.202683	0.175932	0	0.500981	0	0.499673	-1	0.112492	0.864208	0.0935252	0	0.526488	-1	0.181818	0	0.523872	0.999881	0.147155	0.999998	0.000654022	0.516318	0.000427561
313	ANAPC5	51433	0.0993132	0.194899	1	0.102681	0.903873	0.0333551	0.999998	0.00261609	0.999998	0.0477436	0	0.504251	0.953807	0.0215827	0.951425	0.0752126	0.999976	0.0215827	0	0.500981	0	0.499673	-1	0.112492	0.910417	0.0797907	0	0.526488	0	0.506213	0	0.523872	1	0.11053	0.999998	0.000654022	0.508943	0.000436223
314	RBM38	55544	0.140837	0.194899	1	0.102681	0.252347	0.153695	0.999998	0.00261609	0.999998	0.0477436	0	0.504251	0.999998	0.00457816	1	0.0222368	0.0815009	0.17724	0	0.500981	-1	0.179856	-1	0.112492	0.966183	0.0542838	0	0.526488	0	0.506213	0	0.523872	0.985437	0.191629	0.999998	0.000654022	0.407396	0.00043731
315	ANAPC4	29945	0.0993132	0.194899	1	0.102681	0.903873	0.0333551	0.999998	0.00261609	0.999998	0.0477436	0	0.504251	0.953807	0.0215827	0.964063	0.0706344	0.9997	0.030739	0	0.500981	0	0.499673	-1	0.112492	0.869589	0.0909091	0	0.526488	-1	0.181818	0	0.523872	0.95634	0.204055	0.999998	0.000654022	0.545216	0.000437738
316	RAD50	10111	0.778324	0.0542838	1	0.102681	0.998979	0.00130804	0.324321	0.06017	1	0.0457816	0	0.504251	0.996411	0.00981033	1	0.0222368	1	0.0156965	0	0.500981	0	0.499673	-1	0.112492	0.999405	0.0124264	0	0.526488	-1	0.181818	0	0.523872	1	0.11053	0	0.523872	0.590538	0.00044403
317	DEK	7913	0.179642	0.185742	1	0.102681	0.165231	0.166776	0.999998	0.00261609	0.98951	0.0902551	0	0.504251	0.999998	0.00457816	0.999998	0.0241988	0.999885	0.0268149	0	0.500981	-1	0.179856	-1	0.112492	0.994847	0.0261609	0	0.526488	0.491731	0.0058862	0	0.523872	0.999956	0.139961	0	0.523872	0.505206	0.000445177
318	BACH1	571	0.995202	0.00981033	1	0.102681	0.252347	0.153695	0.999998	0.00261609	0.999658	0.0719424	0	0.504251	0.11117	0.0732505	0.975054	0.0667103	0.999772	0.028777	0	0.500981	0	0.499673	-1	0.112492	0.94394	0.0634402	0	0.526488	0	0.506213	0	0.523872	1	0.11053	0.999998	0.000654022	0.502807	0.00045231
319	ANAPC11	51529	0.0695439	0.213865	1	0.102681	0.937794	0.0209287	0.999998	0.00261609	0.999998	0.0477436	0	0.504251	0.931111	0.0228908	0.977431	0.0640942	0.999147	0.0353172	0	0.500981	0	0.499673	-1	0.112492	0.709198	0.124264	0	0.526488	-1	0.181818	0	0.523872	0.836757	0.226292	0.999998	0.000654022	0.531658	0.000459046
320	AGT	183	0.38318	0.115108	1	0.102681	0.105322	0.250491	0.995558	0.0163506	1	0.0457816	0	0.504251	0.953217	0.0215827	1	0.0222368	0.878329	0.0948332	0	0.500981	0	0.499673	-1	0.112492	0.790116	0.11053	0	0.526488	0.509039	0.00261609	0	0.523872	1	0.11053	0.979137	0.00327011	0.589593	0.000467983
321	MAML1	9794	0.917907	0.0313931	1	0.102681	0.939535	0.0209287	0.999998	0.00261609	1	0.0457816	0	0.504251	0.478131	0.0536298	0.987909	0.059516	0.98605	0.0640942	0	0.500981	0	0.499673	-1	0.112492	0.453014	0.181818	0	0.526488	0	0.506213	0	0.523872	1	0.11053	0.999998	0.000654022	0.549939	0.000474592
322	DNMT3A	1788	0.418325	0.102681	1	0.102681	0.998669	0.00261609	0.440509	0.058208	0.99999	0.0549379	0	0.504251	0.347427	0.0627861	1	0.0222368	0.999999	0.0156965	0	0.500981	0	0.499673	-1	0.112492	0.98493	0.0405494	0	0.526488	0	0.506213	0.134552	0.0327011	1	0.11053	0.0293009	0.0438195	0.540985	0.000488433
323	DUSP4	1846	0.0447552	0.213865	1	0.102681	0.667912	0.0928712	0.999998	0.00261609	1	0.0464356	0	0.504251	0.93048	0.0228908	0.999947	0.0313931	0.97305	0.0706344	0	0.500981	0	0.499673	-1	0.112492	0.994771	0.0268149	0	0.526488	0	0.506213	0	0.523872	1	0.11053	0.999998	0.000654022	0.521858	0.000493021
324	HIST1H3A	8350	0	0.630477	0.999975	0.117724	0.865092	0.0464356	0.999998	0.00261609	0.999998	0.0477436	0	0.504251	0.809472	0.030085	1	0.0222368	1	0.0156965	0	0.500981	0	0.499673	-1	0.112492	0.333329	0.215827	0	0.526488	-1	0.181818	0	0.523872	1	0.111184	0.999998	0.000654022	0.487857	0.000500299
325	ELN	2006	9.99998e-05	0.261609	1	0.102681	0.325922	0.142577	1	0.00261609	0.999998	0.0477436	0	0.504251	0	0.548071	0.999285	0.0398954	0.996071	0.0510137	0	0.500981	0	0.499673	-1	0.112492	0.999844	0.0104644	0.0670548	0.0392413	0	0.506213	0.271569	0.0150425	1	0.11053	0.487423	0.0196207	0.460644	0.000503102
326	ABCA1	19	0.799191	0.0516678	1	0.102681	0.518427	0.109222	0.988427	0.0196207	1	0.0457816	0	0.504251	0.750668	0.0359712	0.999589	0.0392413	0.999995	0.0183126	0	0.500981	0	0.499673	0	0.502289	0.736293	0.120994	0.0670548	0.0392413	0	0.506213	0.595569	0.00523218	1	0.11053	0.0117375	0.0444735	0.550103	0.000507447
327	TERF2	7014	0.987259	0.0170046	1	0.102681	0.999839	0.000654022	0.999998	0.00261609	0.991475	0.089601	0	0.504251	0.854326	0.028123	1	0.0222368	1	0.0156965	0	0.500981	0	0.499673	-1	0.112492	0.494834	0.175278	0	0.526488	0	0.506213	0	0.523872	1	0.11053	0	0.523872	0.538558	0.00050788
328	FOXA1	3169	0.997922	0.00719424	1	0.102681	0.539992	0.10726	0.999998	0.00261609	1	0.0457816	0	0.504251	0.358462	0.06017	0.999998	0.0241988	0.81074	0.104644	0	0.500981	0	0.499673	0	0.502289	0.905584	0.0817528	0	0.526488	0	0.506213	0.591978	0.00523218	0.999998	0.11707	0.000822064	0.0477436	0.506492	0.000524885
329	HIST3H2BB	128312	0.485617	0.0954872	0.999093	0.144539	0.968162	0.0124264	0.999998	0.00261609	0.999998	0.0477436	0	0.504251	0.927754	0.0235448	0.83247	0.100065	0.988539	0.06017	0	0.500981	0	0.499673	-1	0.112492	0.393801	0.189666	0	0.526488	-1	0.181818	0	0.523872	0.8407	0.225638	0.999998	0.000654022	0.544528	0.000531065
330	LGALS9	3965	9.99998e-05	0.261609	0.991748	0.166122	0.105322	0.250491	0.999998	0.00261609	0.999998	0.0477436	0	0.504251	0.999998	0.00457816	0.0232831	0.210595	0.142195	0.17724	0	0.500981	0	0.499673	-1	0.112492	0.978365	0.0477436	0.190169	0.0215827	0	0.506213	0	0.523872	0.999998	0.11707	0.999998	0.000654022	0.293858	0.000554596
331	HIST1H2BD	3017	0.485617	0.0954872	0.999093	0.144539	0.968162	0.0124264	0.999998	0.00261609	0.999998	0.0477436	0	0.504251	0.927754	0.0235448	0.64004	0.126226	0.770668	0.112492	0	0.500981	0	0.499673	-1	0.112492	0.937395	0.0673643	0	0.526488	0	0.506213	0	0.523872	1	0.11053	0.999998	0.000654022	0.519562	0.000554891
332	DKK1	22943	0.00598687	0.261609	1	0.102681	0.0210828	0.264225	0.999998	0.00261609	1	0.0457816	0	0.504251	0.865131	0.0268149	1	0.0222368	0.142195	0.17724	0	0.500981	0	0.499673	-1	0.112492	0.991052	0.0353172	0.251059	0.00130804	0	0.506213	0	0.523872	1	0.11053	0.000352144	0.0477436	0.416939	0.000588047
333	SKIL	6498	0.734221	0.0640942	1	0.102681	0.961718	0.0163506	0.999998	0.00261609	1	0.0457816	0	0.504251	0.999913	0.00850229	1	0.0222368	1	0.0156965	0	0.500981	0	0.499673	-1	0.112492	0.969624	0.0529758	0	0.526488	-1	0.181818	0	0.523872	1	0.11053	0	0.523872	0.586883	0.000590544
334	ID2	3398	0.120403	0.194899	1	0.102681	0.975699	0.0124264	0.999998	0.00261609	1	0.0457816	0	0.504251	0.955778	0.0215827	1	0.0222368	1	0.0156965	0	0.500981	0	0.499673	-1	0.112492	1	0.00327011	0	0.526488	0	0.506213	0	0.523872	1	0.11053	0	0.523872	0.518771	0.000592136
335	GAPDH	2597	0.407313	0.108568	1	0.102681	0.727703	0.0752126	0.999998	0.00261609	0.987656	0.0909091	0	0.504251	0.735672	0.0366252	1	0.0222368	1	0.0156965	0	0.500981	-1	0.179856	-1	0.112492	0.999279	0.0137345	0	0.526488	0	0.506213	0	0.523872	1	0.11053	0.283278	0.0313931	0.583288	0.000597776
336	IRF7	3665	0.995871	0.00915631	1	0.102681	0.799743	0.0640942	0.999998	0.00261609	0.921991	0.0994114	0	0.504251	0.951613	0.0215827	0.941927	0.0771746	0.999974	0.0215827	0	0.500981	-1	0.179856	-1	0.112492	0.999998	0.00392413	0	0.526488	0	0.506213	0	0.523872	1	0.11053	0	0.523872	0.580261	0.000608145
337	HIST1H2BA	255626	0.485617	0.0954872	1	0.102681	0.984978	0.00784827	0.999998	0.00261609	0.999998	0.0477436	0	0.504251	0.964635	0.0189666	0.365903	0.155003	0.849911	0.100719	0	0.500981	0	0.499673	-1	0.112492	0	0.625245	0	0.526488	-1	0.181818	0	0.523872	1	0.11053	0.999998	0.000654022	0.476216	0.000608676
338	SMC5	23137	0.557984	0.0902551	1	0.102681	0.987557	0.00523218	0.999998	0.00261609	0.784424	0.106606	0	0.504251	0.999998	0.00457816	0.312183	0.162198	0.572767	0.141923	0	0.500981	-1	0.179856	0	0.502289	0.379823	0.193591	0	0.526488	0	0.506213	0	0.523872	0.99864	0.16743	0.999998	0.000654022	0.467956	0.000618697
339	ZMAT3	64393	0.297143	0.129496	0.999935	0.122956	0.70976	0.0765206	0.999998	0.00261609	0.999998	0.0477436	0	0.504251	0.703173	0.0392413	0.999997	0.0255069	0.819436	0.10399	0	0.500981	-1	0.179856	0	0.502289	0.988102	0.0398954	0.251059	0.00130804	-1	0.181818	0	0.523872	1	0.11053	0	0.523872	0.517408	0.00063467
340	EEF1A1	1915	0.901222	0.0346632	1	0.102681	0.809683	0.0614781	0.999998	0.00261609	0.999997	0.0483976	0	0.504251	0.0992251	0.0732505	1	0.0222368	1	0.0156965	0	0.500981	0	0.499673	-1	0.112492	0.998394	0.0156965	0	0.526488	0	0.506213	0	0.523872	1	0.11053	0.0523931	0.0438195	0.518882	0.000640066
341	CABIN1	23523	0.741718	0.0608241	0.999987	0.114454	0.785097	0.0660562	0.999998	0.00261609	0.957796	0.0961413	0	0.504251	0.535542	0.0503597	0.985206	0.06017	0.986079	0.0640942	0	0.500981	-1	0.179856	-1	0.112492	0.804263	0.109222	0	0.526488	0	0.506213	0	0.523872	1	0.11053	0.999998	0.000654022	0.588515	0.000676754
342	HIST1H2AB	8335	0.485617	0.0954872	0.999093	0.144539	0.927341	0.0248528	0.999998	0.00261609	0.999998	0.0477436	0	0.504251	0.898339	0.0248528	0.529699	0.137999	0.999449	0.0327011	0	0.500981	0	0.499673	-1	0.112492	0.114683	0.251145	0	0.526488	-1	0.181818	0	0.523872	0.82755	0.2276	0.999998	0.000654022	0.503649	0.000679102
343	CDC23	8697	9.99998e-05	0.261609	1	0.102681	0.903873	0.0333551	0.999998	0.00261609	0.999998	0.0477436	0	0.504251	0.953807	0.0215827	0.947243	0.0765206	0.999338	0.0327011	0	0.500981	0	0.499673	-1	0.112492	0.887831	0.0863309	0	0.526488	0	0.506213	0	0.523872	0.97875	0.193591	0.999998	0.000654022	0.485358	0.000684385
344	MAD2L1BP	9587	9.99998e-05	0.261609	1	0.102681	0.90559	0.0320471	0.999998	0.00261609	0.999998	0.0477436	0	0.504251	0.999998	0.00457816	0.849123	0.0974493	0.993346	0.057554	0	0.500981	0	0.499673	-1	0.112492	0.523912	0.16743	0	0.526488	0	0.506213	0	0.523872	0.844346	0.224984	0.999998	0.000654022	0.421265	0.00069094
345	SENP1	29843	0.0447573	0.213865	1	0.102681	0.956251	0.0189666	0.999998	0.00261609	1	0.0457816	0	0.504251	0.232605	0.0712884	0.999997	0.0248528	0.999512	0.0320471	0	0.500981	0	0.499673	-1	0.112492	0.429552	0.184434	0	0.526488	0	0.506213	0	0.523872	0.96758	0.201439	0.999998	0.000654022	0.485928	0.000693602
346	MSN	4478	0.678718	0.0739045	0.999905	0.128188	0.737949	0.0739045	0.999998	0.00261609	0.114812	0.128188	0	0.504251	0.0802281	0.0758666	0.992746	0.0549379	0.999224	0.0346632	0	0.500981	0	0.499673	-1	0.112492	0.999125	0.0137345	0.251059	0.00130804	0	0.506213	0	0.523872	0.999997	0.119686	0	0.523872	0.464402	0.000705752
347	RRM2	6241	9.99998e-05	0.261609	1	0.102681	0.911417	0.030739	0.999998	0.00261609	0.999998	0.0477436	0	0.504251	0.942591	0.0228908	0.999993	0.0268149	0.998374	0.0412034	0	0.500981	0	0.499673	-1	0.112492	0.999992	0.00654022	0	0.526488	0	0.506213	0	0.523872	1	0.11053	0.0522902	0.0438195	0.474676	0.000736281
348	HIST1H2BL	8340	0.485617	0.0954872	0.999093	0.144539	0.968162	0.0124264	0.999998	0.00261609	0.999998	0.0477436	0	0.504251	0.927754	0.0235448	0.892851	0.088947	0.984651	0.0647482	0	0.500981	0	0.499673	-1	0.112492	0.260477	0.226946	0	0.526488	0	0.506213	0	0.523872	0.983712	0.192283	0.999998	0.000654022	0.504798	0.000737078
349	NINJ1	4814	0.999998	0.000654022	0.999961	0.12034	0.108337	0.233486	0.999998	0.00261609	0.999985	0.0555919	0	0.504251	0.999998	0.00457816	0.793015	0.109222	0.359864	0.164814	0	0.500981	0	0.499673	-1	0.112492	0.999993	0.00654022	0	0.526488	0	0.506213	0	0.523872	1	0.111838	0	0.523872	0.399908	0.000741396
350	FOXO1	2308	0.998159	0.00719424	1	0.102681	0.773489	0.0706344	0.682703	0.0490517	1	0.0457816	0	0.504251	1	0.00261609	1	0.0222368	1	0.0156965	0	0.500981	0	0.499673	0	0.502289	0.989979	0.0379333	0	0.526488	0	0.506213	0	0.523872	1	0.11053	0.0311088	0.0438195	0.542788	0.000750945
351	IGF1	3479	0.90323	0.0346632	1	0.102681	0.812443	0.0608241	0.813188	0.0418574	1	0.0457816	0	0.504251	0.999998	0.00457816	1	0.0222368	0.88335	0.0935252	0	0.500981	0	0.499673	-1	0.112492	0.999988	0.00654022	0	0.526488	0	0.506213	0	0.523872	1	0.11053	0.273611	0.0313931	0.595738	0.00075611
352	MKNK1	8569	0.935158	0.028123	1	0.102681	0.252347	0.153695	0.999998	0.00261609	0.114812	0.128188	0.0741013	0.00850229	0.999916	0.00850229	1	0.0222368	0.999991	0.0202747	0	0.500981	0	0.499673	-1	0.112492	0.583062	0.155657	0	0.526488	0	0.506213	0	0.523872	0.999999	0.115108	0	0.523872	0.474624	0.000757911
353	HIST1H2AC	8334	0.485617	0.0954872	0.999093	0.144539	0.927341	0.0248528	0.999998	0.00261609	0.999998	0.0477436	0	0.504251	0.898339	0.0248528	0.548836	0.135383	0.60909	0.137999	0	0.500981	0	0.499673	-1	0.112492	0.941429	0.0647482	0	0.526488	0	0.506213	0	0.523872	1	0.111184	0.999998	0.000654022	0.504508	0.000767001
354	ARHGAP18	93663	0.0980487	0.194899	0.999999	0.104644	0.150321	0.198169	0.999998	0.00261609	0.153846	0.128188	0	0.504251	9.99998e-05	0.0961413	0.0535822	0.210595	0.402929	0.160235	0	0.500981	0	0.499673	-1	0.112492	0.246642	0.228254	0.251059	0.00130804	-1	0.181818	0	0.523872	0.997163	0.172662	0.999998	0.000654022	0.319871	0.00078644
355	EHMT2	10919	0.726664	0.0647482	1	0.102681	0.854638	0.0497057	0.999998	0.00261609	1	0.0457816	0	0.504251	0.716072	0.0392413	1	0.0222368	1	0.0156965	0	0.500981	-1	0.179856	-1	0.112492	0.380149	0.192937	0	0.526488	0	0.506213	0	0.523872	0.999973	0.136691	0.428455	0.0241988	0.588294	0.000841492
356	ASF1A	25842	0.00603962	0.261609	1	0.102681	0.986966	0.0058862	0.999998	0.00261609	0.536087	0.116416	0	0.504251	0.550577	0.0497057	0.875051	0.0928712	0.999978	0.0215827	0	0.500981	0	0.499673	-1	0.112492	0.856655	0.0961413	0	0.526488	0	0.506213	0.168991	0.0202747	0.998575	0.16743	0.0232214	0.0438195	0.482533	0.000855385
357	IFNG	3458	0.232788	0.155657	1	0.102681	0.127136	0.23087	1	0.00261609	1	0.0457816	0	0.504251	0.999979	0.00719424	1	0.0222368	0	0.58862	0	0.500981	0	0.499673	0	0.502289	0.999898	0.00981033	0	0.526488	0	0.506213	0	0.523872	1	0.11053	0.99949	0.000654022	0.478295	0.000857097
358	BRD7	29117	0.986757	0.0170046	1	0.102681	0.165231	0.166776	0.999998	0.00261609	0.984286	0.0922171	0	0.504251	0	0.548071	0.999987	0.0274689	0.999977	0.0215827	0	0.500981	-1	0.179856	-1	0.112492	0.634769	0.143231	0	0.526488	0	0.506213	0	0.523872	0.987017	0.19032	0.999998	0.000654022	0.495779	0.000887021
359	ANAPC10	10393	9.99998e-05	0.261609	1	0.102681	0.903873	0.0333551	0.999998	0.00261609	0.999998	0.0477436	0	0.504251	0.953807	0.0215827	0.809833	0.104644	0.959178	0.0758666	0	0.500981	0	0.499673	-1	0.112492	0.559192	0.161543	0	0.526488	-1	0.181818	0	0.523872	0.964122	0.201439	0.999998	0.000654022	0.49996	0.000887207
360	RNF114	55905	0.0694	0.213865	0.995596	0.158273	0.165231	0.166776	0.999998	0.00261609	0.999998	0.0477436	0	0.504251	0.999998	0.00457816	0.996328	0.0516678	0.999334	0.0333551	0	0.500981	-1	0.179856	0.198536	0.00196207	0.841817	0.100065	0	0.526488	-1	0.181818	0	0.523872	0.611855	0.253107	0	0.523872	0.409427	0.000924499
361	H2AFB1	474382	0.485617	0.0954872	0.999611	0.137999	0.991425	0.00457816	0.999998	0.00261609	0.999998	0.0477436	0	0.504251	0.898339	0.0248528	0	0.604971	0	0.58862	0	0.500981	-1	0.179856	-1	0.112492	0	0.625245	-1	0.347286	-1	0.181818	-1	0.327665	0.999998	0.11707	0.999998	0.000654022	0.403989	0.000931338
362	HJURP	55355	0.203057	0.185742	0.999992	0.111838	0.930585	0.0241988	0.999998	0.00261609	0.999998	0.0477436	0	0.504251	0.231947	0.0712884	0.948203	0.0765206	0.977965	0.0680183	0	0.500981	-1	0.179856	-1	0.112492	0.528143	0.16743	0	0.526488	0	0.506213	0	0.523872	0.989753	0.186396	0.999998	0.000654022	0.503622	0.000932885
363	MRE11A	4361	0.890711	0.0366252	1	0.102681	0.992419	0.00392413	0.58614	0.0542838	1	0.0457816	0	0.504251	0.998956	0.00915631	1	0.0222368	1	0.0156965	0	0.500981	0	0.499673	-1	0.112492	0.99476	0.0268149	0	0.526488	0	0.506213	0	0.523872	1	0.11053	0	0.523872	0.570509	0.000951601
364	PPM1D	8493	0.0447559	0.213865	0.999923	0.126226	0.165231	0.166776	0.977847	0.0222368	1	0.0457816	0	0.504251	0.914503	0.0248528	1	0.0222368	0.861766	0.0961413	0	0.500981	0	0.499673	-1	0.112492	0.996643	0.0228908	0	0.526488	0.149484	0.0117724	0	0.523872	1	0.11053	0.666065	0.0130804	0.542009	0.0009607
365	AGO3	192669	0.142435	0.194899	1	0.102681	0.591388	0.0994114	0.999998	0.00261609	0.0310591	0.128188	0	0.504251	0.999995	0.00523218	0.250502	0.171354	0.99992	0.0248528	0	0.500981	0	0.499673	-1	0.112492	0.0435948	0.251145	0	0.526488	-1	0.181818	0	0.523872	0.913123	0.214519	0.999998	0.000654022	0.41499	0.000961874
366	HIST1H2BO	8348	0.485617	0.0954872	0.999093	0.144539	0.968162	0.0124264	0.999998	0.00261609	0.999998	0.0477436	0	0.504251	0.927754	0.0235448	0.180721	0.187704	0.662326	0.126226	0	0.500981	0	0.499673	-1	0.112492	0.227795	0.23087	0	0.526488	0	0.506213	0	0.523872	1	0.11053	0.999998	0.000654022	0.453143	0.000980172
367	HIST1H2AD	3013	0.485617	0.0954872	0.999093	0.144539	0.927341	0.0248528	0.999998	0.00261609	0.999998	0.0477436	0	0.504251	0.898339	0.0248528	0.0196262	0.210595	0.855571	0.0974493	0	0.500981	0	0.499673	-1	0.112492	0.303935	0.219097	0	0.526488	-1	0.181818	0	0.523872	0.864063	0.221714	0.999998	0.000654022	0.470575	0.0010534
368	IGFBP5	3488	0.00598698	0.261609	1	0.102681	0.275774	0.151079	0.999998	0.00261609	0.999998	0.0477436	0	0.504251	0.145625	0.0732505	0.99999	0.0274689	0.942633	0.0804447	0	0.500981	0	0.499673	-1	0.112492	0.999954	0.00784827	0.0670548	0.0392413	0	0.506213	0	0.523872	1	0.11053	0.000352144	0.0477436	0.386097	0.00105872
369	FIS1	51024	0.00603962	0.261609	1	0.102681	0.86287	0.0464356	0.999998	0.00261609	0.999998	0.0477436	0	0.504251	0.999998	0.00457816	0.0114708	0.210595	0.807701	0.104644	0	0.500981	-1	0.179856	-1	0.112492	0.105005	0.251145	0.0655128	0.0483976	-1	0.181818	0	0.523872	0.967753	0.201439	0.384375	0.0274689	0.411641	0.00106717
370	TNRC6A	27327	0.175461	0.185742	1	0.102681	0.591388	0.0994114	0.999998	0.00261609	0.99965	0.0719424	0	0.504251	0.999995	0.00523218	0.935515	0.0784827	0.7963	0.106606	0	0.500981	-1	0.179856	0	0.502289	0.187297	0.236756	0	0.526488	-1	0.181818	0	0.523872	0.988603	0.188358	0.999998	0.000654022	0.521196	0.00107166
371	GJA1	2697	0.151271	0.194899	1	0.102681	0.962795	0.0163506	1	0.00261609	1	0.0457816	0	0.504251	0.555448	0.0497057	1	0.0222368	0.993934	0.0562459	0	0.500981	0	0.499673	0	0.502289	0.999962	0.00784827	0	0.526488	0	0.506213	0	0.523872	1	0.11053	0.316635	0.030085	0.536482	0.00109836
372	IRF5	3663	0.806498	0.0516678	1	0.102681	0.252347	0.153695	0.999998	0.00261609	0.99999	0.0542838	0	0.504251	0.588466	0.0477436	0.999873	0.0346632	0.999357	0.0327011	0	0.500981	0	0.499673	-1	0.112492	0.947784	0.0627861	0	0.526488	0	0.506213	0.573382	0.00654022	1	0.11053	0	0.523872	0.529004	0.00109901
373	YPEL3	83719	0	0.630477	0.480914	0.253107	0.70976	0.0765206	0.999998	0.00261609	0.688797	0.111184	0	0.504251	0.999998	0.00457816	0.0477055	0.210595	0.158837	0.17724	0	0.500981	-1	0.179856	-1	0.112492	0.655683	0.137999	0	0.526488	0	0.506213	0.134552	0.0327011	0.765761	0.238064	0.999998	0.000654022	0.359193	0.00110956
374	TNRC6B	23112	0.144682	0.194899	1	0.102681	0.591388	0.0994114	0.999998	0.00261609	0.999998	0.0477436	0	0.504251	0.999995	0.00523218	0.903674	0.0863309	0.998425	0.0412034	0	0.500981	-1	0.179856	0	0.502289	0.526566	0.16743	0	0.526488	-1	0.181818	0.57479	0.00654022	1	0.11053	0	0.523872	0.515859	0.001145
375	PBRM1	55193	0.0275961	0.213865	1	0.102681	0.9249	0.0261609	0.999998	0.00261609	0.999995	0.0516678	0	0.504251	0.999998	0.00457816	0.999801	0.0353172	0.979472	0.0680183	0	0.500981	0	0.499673	-1	0.112492	0.016243	0.251145	0	0.526488	0	0.506213	0	0.523872	1	0.11053	0.64369	0.0137345	0.467357	0.0011478
376	NTN4	59277	0.00603962	0.261609	1	0.102681	0.0210828	0.264225	0.999998	0.00261609	0.999889	0.0647482	0	0.504251	0	0.548071	0.76148	0.113146	0.83796	0.102027	0	0.500981	0	0.499673	-1	0.112492	0.674854	0.133421	0.251059	0.00130804	0	0.506213	0	0.523872	0.962317	0.203401	0.999998	0.000654022	0.396021	0.00115882
377	AIM2	9447	0.834077	0.0451275	1	0.102681	0.347787	0.136037	0.999998	0.00261609	0.998039	0.0797907	0	0.504251	0	0.548071	0	0.604971	0	0.58862	0.271401	0.00196207	0	0.499673	-1	0.112492	0.979344	0.0470896	0	0.526488	0	0.506213	0	0.523872	1	0.11053	0.999998	0.000654022	0.368074	0.00116646
378	PHC3	80012	0.148892	0.194899	0.206486	0.258993	0.979743	0.0111184	0.999998	0.00261609	0.999998	0.0477436	0	0.504251	0.68743	0.0405494	0.473377	0.146501	0.602949	0.137999	0	0.500981	0	0.499673	-1	0.112492	0.171587	0.238064	0	0.526488	-1	0.181818	0	0.523872	1	0.11053	0.999998	0.000654022	0.425222	0.00118032
379	TNIK	23043	0.989055	0.0163506	1	0.102681	0.464576	0.117724	0.999998	0.00261609	0.999971	0.0562459	0.0739345	0.00850229	0.724387	0.0385873	0.230062	0.179856	0.99901	0.0366252	0	0.500981	-1	0.179856	-1	0.112492	0.639329	0.141269	0	0.526488	0	0.506213	0	0.523872	1	0.11053	0	0.523872	0.524056	0.00119275
380	TBX3	6926	0.95985	0.0248528	1	0.102681	0.417689	0.122302	0.999786	0.00719424	1	0.0457816	0	0.504251	0.999998	0.00457816	1	0.0222368	0.93225	0.0837148	0	0.500981	0	0.499673	0	0.502289	0.977299	0.0497057	0	0.526488	-1	0.181818	0	0.523872	1	0.11053	0.00883108	0.0477436	0.527837	0.00119435
381	PSMB5	5693	0.0447624	0.213865	1	0.102681	0.859084	0.0483976	0.999998	0.00261609	0.999998	0.0477436	0	0.504251	0.999876	0.00850229	0.94875	0.0765206	0.999997	0.0170046	0	0.500981	0	0.499673	0	0.502289	0.878937	0.088947	0	0.526488	0.491793	0.0058862	0	0.523872	1	0.11053	0	0.523872	0.467122	0.00121893
382	CBS	875	0.966972	0.0241988	1	0.102681	0.252347	0.153695	0.999954	0.0058862	1	0.0457816	0	0.504251	0.364274	0.059516	0.999407	0.0398954	0.998771	0.0385873	0	0.500981	-1	0.179856	-1	0.112492	0.996342	0.0241988	0	0.526488	0	0.506213	0	0.523872	1	0.11053	0.0281002	0.0438195	0.562758	0.00122395
383	TXN	7295	0.321148	0.124918	1	0.102681	0.928155	0.0248528	0.999998	0.00261609	0.98415	0.0922171	0	0.504251	0.710676	0.0392413	1	0.0222368	0.999969	0.0228908	0	0.500981	0	0.499673	-1	0.112492	0.999997	0.00457816	0	0.526488	0	0.506213	0	0.523872	1	0.11053	0	0.523872	0.520619	0.00123317
384	H2BFS	54145	0.485617	0.0954872	0.999998	0.106606	0.927341	0.0248528	0.999998	0.00261609	0.999998	0.0477436	0	0.504251	0.898339	0.0248528	0	0.604971	0	0.58862	0	0.500981	-1	0.179856	-1	0.112492	0.499035	0.175278	-1	0.347286	-1	0.181818	-1	0.327665	0.729258	0.24068	0.999998	0.000654022	0.51324	0.00123736
385	NCAM1	4684	0.544165	0.0922171	1	0.102681	0.895882	0.0359712	0.999998	0.00261609	0.99979	0.0693264	0	0.504251	0.428285	0.0562459	1	0.0222368	0.921074	0.0856769	0	0.500981	0	0.499673	-1	0.112492	0.993697	0.030739	0	0.526488	0	0.506213	0.168991	0.0202747	1	0.11053	0	0.523872	0.525841	0.00127864
386	HIST1H2BH	8345	0.485617	0.0954872	0.999093	0.144539	0.968162	0.0124264	0.999998	0.00261609	0.999998	0.0477436	0	0.504251	0.927754	0.0235448	0.252682	0.171354	0	0.58862	0	0.500981	0	0.499673	-1	0.112492	0.121602	0.251145	0	0.526488	-1	0.181818	0	0.523872	0.999309	0.161543	0.999998	0.000654022	0.421448	0.00130394
387	SOX5	6660	0.92358	0.030085	1	0.102681	0.820179	0.058208	0.999998	0.00261609	1	0.0457816	0	0.504251	0	0.548071	0.999803	0.0353172	0.844783	0.102027	0	0.500981	0	0.499673	0	0.502289	0.752257	0.11707	0	0.526488	0.240193	0.00981033	0.572484	0.00654022	0.993076	0.181164	0	0.523872	0.492751	0.00132563
388	OPA1	4976	0.511538	0.0928712	1	0.102681	0.985098	0.00719424	0.777522	0.0438195	1	0.0457816	0	0.504251	0.999998	0.00457816	0.979706	0.0634402	0.977285	0.0693264	0	0.500981	-1	0.179856	-1	0.112492	0.138696	0.242642	0	0.526488	0	0.506213	0.168991	0.0202747	1	0.11053	0	0.523872	0.540126	0.00135151
389	IGFBP7	3490	0.00600526	0.261609	1	0.102681	0.0502662	0.260955	0.483563	0.0568999	0.999998	0.0477436	0	0.504251	0.670813	0.0418574	1	0.0222368	0.895318	0.0922171	0	0.500981	0	0.499673	-1	0.112492	0.995061	0.0261609	0.251059	0.00130804	0	0.506213	0	0.523872	1	0.11053	0.00587471	0.0477436	0.432102	0.00136585
390	KIAA1524	57650	9.99998e-05	0.261609	0.996257	0.157619	0.163564	0.193591	0.999998	0.00261609	0.971435	0.0948332	0	0.504251	0.999998	0.00457816	1	0.0222368	0.926694	0.0837148	0	0.500981	0	0.499673	-1	0.112492	0.432441	0.184434	0	0.526488	0	0.506213	0	0.523872	0.119104	0.291694	0.999998	0.000654022	0.365905	0.00139117
391	PAX3	5077	0.829037	0.0470896	1	0.102681	0.417689	0.122302	0.999995	0.00261609	1	0.0457816	0	0.504251	0.797605	0.0327011	1	0.0222368	0.998452	0.0412034	0	0.500981	0	0.499673	0	0.502289	0.958122	0.059516	0	0.526488	0	0.506213	0	0.523872	0.999997	0.119686	0.77831	0.00981033	0.560088	0.00144025
392	CNOT6L	246175	0.0447549	0.213865	1	0.102681	0.449291	0.119686	0.999998	0.00261609	0.999998	0.0477436	0	0.504251	0	0.548071	0.100982	0.210595	0	0.58862	0	0.500981	0	0.499673	-1	0.112492	0.196117	0.236102	0.190169	0.0215827	0	0.506213	0.32328	0.0124264	0.933137	0.209941	0.999998	0.000654022	0.278637	0.00146799
393	NOX4	50507	0.0421935	0.213865	1	0.102681	0.976568	0.0124264	0.999998	0.00261609	1	0.0464356	0	0.504251	0.141049	0.0732505	1	0.0222368	0	0.58862	0	0.500981	0	0.499673	-1	0.112492	0.783465	0.111838	0.190169	0.0215827	0	0.506213	0	0.523872	1	0.11053	0.0311088	0.0438195	0.425577	0.00146977
394	G6PD	2539	0.459541	0.0981033	1	0.102681	0.322053	0.144539	0.564375	0.0542838	1	0.0457816	0	0.504251	0	0.548071	0.999498	0.0398954	0.997176	0.0457816	0	0.500981	-1	0.179856	-1	0.112492	0.658155	0.137999	0.251059	0.00130804	-1	0.181818	0	0.523872	1	0.11053	0.12557	0.0405494	0.544415	0.00147888
395	CDC26	246184	9.99998e-05	0.261609	1	0.102681	0.903873	0.0333551	0.999998	0.00261609	0.821895	0.105298	0	0.504251	0.931111	0.0228908	0.81127	0.10399	0.821062	0.103336	0	0.500981	0	0.499673	-1	0.112492	0.137356	0.242642	0	0.526488	-1	0.181818	0	0.523872	0.625371	0.251799	0.999998	0.000654022	0.482404	0.00157155
396	HIST1H2AJ	8331	0.485617	0.0954872	0	0.630477	0.927341	0.0248528	0.999998	0.00261609	0.999998	0.0477436	0	0.504251	0.898339	0.0248528	0.103879	0.210595	0.57119	0.141923	0	0.500981	0	0.499673	-1	0.112492	0.813434	0.105952	0	0.526488	-1	0.181818	0	0.523872	0.552131	0.258339	0.999998	0.000654022	0.407312	0.00158358
397	CPEB1	64506	0.14025	0.194899	1	0.102681	0.952623	0.0202747	0.999998	0.00261609	0.999999	0.0464356	0	0.504251	0.168528	0.0732505	0.997151	0.0503597	0	0.58862	0	0.500981	-1	0.179856	-1	0.112492	0.513656	0.170046	0	0.526488	0	0.506213	0.759428	0.00130804	0.999999	0.113146	0	0.523872	0.480823	0.00162564
398	ERGIC2	51290	0	0.630477	0.161457	0.258993	0.890187	0.0385873	0.999998	0.00261609	0.999998	0.0477436	0	0.504251	0.999998	0.00457816	0.0720854	0.210595	0	0.58862	0	0.500981	-1	0.179856	-1	0.112492	0.721494	0.122956	0	0.526488	-1	0.181818	0	0.523872	0.823977	0.228254	0.999998	0.000654022	0.301603	0.00167215
399	TNRC6C	57690	0.0275063	0.213865	1	0.102681	0.150321	0.198169	0.999998	0.00261609	0.999998	0.0477436	0	0.504251	0.999995	0.00523218	0.64997	0.124264	0.602202	0.139307	0	0.500981	-1	0.179856	0	0.502289	0.00975506	0.251145	0	0.526488	-1	0.181818	0	0.523872	0.645908	0.251799	0.999998	0.000654022	0.369296	0.00172776
400	UBE2C	11065	0.557984	0.0902551	1	0.102681	0.903873	0.0333551	0.999998	0.00261609	0.0646579	0.128188	0	0.504251	0.885473	0.0261609	0.98537	0.06017	0.995029	0.0523218	0	0.500981	0	0.499673	0	0.502289	0.999996	0.0058862	0	0.526488	0	0.506213	0	0.523872	1	0.11053	0.000352144	0.0477436	0.462063	0.00173182
401	IDH1	3417	0.459541	0.0981033	0.999993	0.111838	0.449341	0.117724	0.999703	0.00719424	1	0.0457816	0	0.504251	0.00557744	0.0961413	1	0.0222368	0.918604	0.087639	0	0.500981	0	0.499673	-1	0.112492	0.991219	0.0346632	0	0.526488	0	0.506213	0	0.523872	1	0.11053	0.947634	0.00392413	0.537016	0.00173836
402	AIMP2	7965	9.99998e-05	0.261609	1	0.102681	0.252347	0.153695	0.999998	0.00261609	0.330771	0.124918	0	0.504251	0	0.548071	0.999908	0.0346632	0.999994	0.0196207	0	0.500981	0	0.499673	-1	0.112492	0.893081	0.0856769	0	0.526488	-1	0.181818	0	0.523872	0.999997	0.119032	0.999998	0.000654022	0.413033	0.00174132
403	GPI	2821	0.00598685	0.261609	1	0.102681	0.929183	0.0248528	0.903978	0.0359712	1	0.0464356	0	0.504251	0	0.548071	1	0.0222368	0.934417	0.0830608	0.277838	0.00196207	0	0.499673	-1	0.112492	0.95329	0.0608241	0	0.526488	0	0.506213	0	0.523872	1	0.11053	0.000352144	0.0477436	0.482174	0.0018336
404	KL	9365	0.0703371	0.213865	1	0.102681	0.171011	0.16416	0.910442	0.0353172	1	0.0457816	0	0.504251	0.999967	0.00784827	1	0.0222368	0	0.58862	0	0.500981	-1	0.179856	-1	0.112492	0.418815	0.18705	0	0.526488	-1	0.181818	0.134552	0.0327011	1	0.11053	0.600339	0.0150425	0.529794	0.00186703
405	EIF5A	1984	0.811704	0.0510137	1	0.102681	0.985795	0.00654022	0.999998	0.00261609	0.999998	0.0477436	0	0.504251	0	0.548071	0.971986	0.0673643	0.999736	0.030085	0	0.500981	0	0.499673	-1	0.112492	0.929393	0.0706344	0	0.526488	0	0.506213	0	0.523872	1	0.11053	0.0250639	0.0438195	0.466325	0.00191393
406	HNRNPA1	3178	0.51204	0.0928712	0.999104	0.143885	0.906565	0.0313931	0.999998	0.00261609	0.999998	0.0477436	0	0.504251	0	0.548071	1	0.0222368	1	0.0156965	0	0.500981	0	0.499673	-1	0.112492	0.990868	0.0359712	0	0.526488	0	0.506213	0	0.523872	1	0.11053	0.0250639	0.0438195	0.451696	0.00195737
407	HIST3H3	8290	0.485617	0.0954872	0.999962	0.12034	0.968162	0.0124264	0.999998	0.00261609	0.999998	0.0477436	0	0.504251	0.941994	0.0228908	1	0.0222368	1	0.0156965	0	0.500981	0	0.499673	-1	0.112492	0	0.625245	0	0.526488	-1	0.181818	0	0.523872	1	0.11053	0	0.523872	0.47397	0.00199418
408	KDM2B	84678	0.285826	0.129496	1	0.102681	0.789775	0.0660562	0.999998	0.00261609	1	0.0457816	0	0.504251	0.999998	0.00457816	0.979077	0.0634402	0.963795	0.0745585	0	0.500981	0	0.499673	-1	0.112492	0.271618	0.22433	0	0.526488	-1	0.181818	0	0.523872	0.683269	0.246566	0.0215095	0.0438195	0.485004	0.00203715
409	GADD45G	10912	9.99998e-05	0.261609	1	0.102681	0.165231	0.166776	0.999998	0.00261609	0.999999	0.0464356	0	0.504251	0.927311	0.0235448	1	0.0222368	0.999997	0.0170046	0	0.500981	0	0.499673	-1	0.112492	0.99997	0.00784827	0	0.526488	0	0.506213	0	0.523872	1	0.11053	0	0.523872	0.446137	0.0021051
410	AGO2	27161	0.251848	0.136037	1	0.102681	0.692404	0.0902551	0.999998	0.00261609	1	0.0457816	0	0.504251	0.999965	0.00784827	0.999968	0.030739	0.999992	0.0196207	0	0.500981	0	0.499673	-1	0.112492	0.977657	0.0490517	0	0.526488	0	0.506213	0	0.523872	0.999984	0.130804	0	0.523872	0.511436	0.00216335
411	CTSD	1509	0.0447575	0.213865	1	0.102681	0.483087	0.116416	0.812983	0.0418574	1	0.0457816	0	0.504251	0.763603	0.0353172	0.999805	0.0353172	0.999068	0.0359712	0	0.500981	0	0.499673	0	0.502289	0.999891	0.00981033	0.0670548	0.0392413	0	0.506213	0	0.523872	1	0.11053	0.283839	0.0313931	0.503853	0.00218777
412	DUSP6	1848	0.0447559	0.213865	1	0.102681	0.699361	0.087639	0.321834	0.06017	1	0.0457816	0	0.504251	0.970423	0.0189666	1	0.0222368	0.904964	0.0909091	0	0.500981	0	0.499673	-1	0.112492	1	0.00327011	0	0.526488	0	0.506213	0	0.523872	1	0.11053	0.213669	0.0340092	0.522169	0.00219012
413	HIST1H2BM	8342	0.485617	0.0954872	0.999093	0.144539	0.968162	0.0124264	0.999998	0.00261609	0.999998	0.0477436	0	0.504251	0.927754	0.0235448	0.309068	0.162852	0.177737	0.17724	0	0.500981	0	0.499673	-1	0.112492	0.791632	0.109876	0	0.526488	-1	0.181818	0	0.523872	1	0.111184	0.085206	0.0425114	0.484781	0.00224784
414	ITGB4	3691	0.00603113	0.261609	0.997956	0.153695	0.476896	0.117724	0.999923	0.0058862	1	0.0457816	0	0.504251	0.935474	0.0228908	1	0.0222368	0.99491	0.0523218	0	0.500981	0	0.499673	-1	0.112492	0.996858	0.0228908	0.128806	0.0353172	0	0.506213	0	0.523872	1	0.11053	0	0.523872	0.508552	0.00232382
415	ZMYND11	10771	0.717277	0.0673643	1	0.102681	0.803679	0.0634402	0.461239	0.057554	0.999998	0.0477436	0	0.504251	0.999998	0.00457816	0.965241	0.0693264	0.999955	0.0228908	0	0.500981	0	0.499673	0	0.502289	0.947301	0.0627861	0	0.526488	-1	0.181818	0.134552	0.0327011	1	0.111184	0	0.523872	0.49467	0.00236771
416	HAVCR2	84868	9.99998e-05	0.261609	0.999998	0.106606	0.153734	0.198169	0.999998	0.00261609	0.998913	0.0771746	0	0.504251	0.999998	0.00457816	0.750941	0.114454	0	0.58862	0	0.500981	0	0.499673	-1	0.112492	0.420578	0.18705	0	0.526488	-1	0.181818	0	0.523872	0.871077	0.22106	0.999998	0.000654022	0.300966	0.00239847
417	HIST1H3J	8356	0	0.630477	0.999975	0.117724	0.865092	0.0464356	0.999998	0.00261609	0.999998	0.0477436	0	0.504251	0.809472	0.030085	0.615397	0.128842	0.674483	0.12361	0	0.500981	0	0.499673	-1	0.112492	0	0.625245	0	0.526488	-1	0.181818	0	0.523872	1	0.111838	0.999998	0.000654022	0.413118	0.00240853
418	ABI3BP	25890	0.236215	0.155657	0.91745	0.223022	0	0.633094	0.999998	0.00261609	0.999998	0.0477436	0	0.504251	0.999998	0.00457816	0.333995	0.158273	0.684046	0.12361	0	0.500981	-1	0.179856	-1	0.112492	0.245609	0.228254	0.251059	0.00130804	0	0.506213	0	0.523872	0.999985	0.13015	0	0.523872	0.3535	0.002416
419	NDN	4692	0.0496229	0.213865	1	0.102681	0.893721	0.0366252	0.999759	0.00719424	0.999975	0.0562459	0	0.504251	0.124484	0.0732505	1	0.0222368	0.999605	0.030739	0	0.500981	0	0.499673	-1	0.112492	0.985343	0.0398954	0	0.526488	0	0.506213	0	0.523872	0.999992	0.124264	0.0250639	0.0438195	0.507055	0.00244165
420	PHC1	1911	0.14613	0.194899	0.999678	0.136037	0.99976	0.00130804	0.165829	0.0660562	1	0.0457816	0	0.504251	0.68743	0.0405494	0.962133	0.0712884	0.993425	0.057554	0	0.500981	0	0.499673	-1	0.112492	0.797711	0.109222	0	0.526488	0	0.506213	0.32328	0.0124264	0.985318	0.191629	0	0.523872	0.517933	0.00263764
421	SMAD6	4091	0.994087	0.0111184	1	0.102681	0.449291	0.119686	0.301891	0.0614781	0.997796	0.0797907	0	0.504251	0.766149	0.0353172	1	0.0222368	0.998989	0.0372793	0	0.500981	0	0.499673	0	0.502289	0.980282	0.0470896	0.130371	0.030739	-1	0.181818	0	0.523872	1	0.11053	0	0.523872	0.52882	0.00271978
422	RBP2	5948	9.99998e-05	0.261609	0.994101	0.161543	0.150321	0.198169	0.999998	0.00261609	0.315578	0.124918	0	0.504251	0.262201	0.0693264	0.999315	0.0398954	0.956206	0.0765206	0	0.500981	0	0.499673	-1	0.112492	0.0725618	0.251145	0	0.526488	-1	0.181818	0	0.523872	0.998559	0.16743	0.999998	0.000654022	0.39124	0.0028339
423	B3GAT1	27087	0.0512991	0.213865	0.971304	0.196861	0.565908	0.102027	0.999998	0.00261609	0.0875451	0.128188	0	0.504251	0.00557744	0.0961413	0.544009	0.135383	0	0.58862	0	0.500981	-1	0.179856	0	0.502289	0.0252072	0.251145	0	0.526488	-1	0.181818	0.134552	0.0327011	1	0.11053	0.999998	0.000654022	0.298529	0.00304491
424	KRT5	3852	0.00599658	0.261609	0.843076	0.232832	0.902355	0.0340092	0.999944	0.0058862	0.999713	0.0693264	0	0.504251	0.173743	0.0732505	1	0.0222368	0.999615	0.030739	0	0.500981	-1	0.179856	0	0.502289	0.985236	0.0398954	0	0.526488	0	0.506213	0	0.523872	1	0.11053	0.462129	0.0241988	0.528638	0.00304995
425	HELLS	3070	0.689138	0.0739045	1	0.102681	0.934392	0.0228908	0.999998	0.00261609	1	0.0457816	0	0.504251	0.172408	0.0732505	0.994601	0.0536298	0.983681	0.0654022	0	0.500981	-1	0.179856	-1	0.112492	0.938004	0.0660562	0	0.526488	0	0.506213	0	0.523872	1	0.111184	0	0.523872	0.542492	0.00306846
426	WNT5A	7474	0.835483	0.0438195	1	0.102681	0.678428	0.0922171	0.999976	0.00457816	1	0.0457816	0	0.504251	0.971591	0.0183126	1	0.0222368	0	0.58862	0	0.500981	0	0.499673	0	0.502289	0.997666	0.0209287	0	0.526488	0	0.506213	0	0.523872	1	0.11053	0.159686	0.0359712	0.4987	0.00311147
427	FOXA2	3170	0.999797	0.00130804	1	0.102681	0.414174	0.124264	0.999998	0.00261609	1	0.0457816	0	0.504251	0.225227	0.0719424	1	0.0222368	0.249423	0.174624	0	0.500981	0	0.499673	0	0.502289	0.603637	0.150425	0	0.526488	-1	0.181818	0	0.523872	1	0.11053	0	0.523872	0.447814	0.00311833
428	MFN1	55669	0.511538	0.0928712	0.999888	0.129496	0.806952	0.0627861	0.999998	0.00261609	0.994961	0.0856769	0	0.504251	0.0321983	0.0778286	0	0.604971	0.667744	0.124264	0	0.500981	0	0.499673	-1	0.112492	0.950309	0.0621321	0	0.526488	0	0.506213	0.168991	0.0202747	0.999995	0.121648	0.384375	0.0274689	0.455	0.0031374
429	JDP2	122953	0.94369	0.0274689	1	0.102681	0.165231	0.166776	0.999998	0.00261609	0.999996	0.0497057	0	0.504251	0	0.548071	0.99973	0.0353172	0.999842	0.0274689	0	0.500981	0	0.499673	-1	0.112492	0.813834	0.105298	0	0.526488	-1	0.181818	0	0.523872	0.999635	0.153695	0.0161855	0.0444735	0.477708	0.00319107
430	CNOT6	57472	0.112485	0.194899	1	0.102681	0.449291	0.119686	0.999998	0.00261609	0.872484	0.103336	0	0.504251	0	0.548071	0	0.604971	0.363955	0.164814	0	0.500981	-1	0.179856	-1	0.112492	0.162219	0.238064	0	0.526488	0	0.506213	0.271569	0.0150425	0.999732	0.149117	0.999998	0.000654022	0.356874	0.00320077
431	CBX2	84733	0.0496264	0.213865	0.999998	0.106606	0.996886	0.00261609	0.0853297	0.0667103	1	0.0457816	0	0.504251	0.68743	0.0405494	0.99997	0.030085	0.999547	0.0320471	0	0.500981	-1	0.179856	-1	0.112492	0.773972	0.112492	0	0.526488	-1	0.181818	0	0.523872	0.999302	0.162198	0	0.523872	0.548004	0.0032362
432	MIF	4282	0.128279	0.194899	1	0.102681	0.160149	0.194245	0.814747	0.0418574	1	0.0457816	0	0.504251	0.358102	0.06017	1	0.0222368	0.985304	0.0647482	0	0.500981	-1	0.179856	-1	0.112492	0.999931	0.00784827	0	0.526488	0	0.506213	0	0.523872	1	0.11053	0.0332586	0.0438195	0.512145	0.0032395
433	PRG2	5553	0.0422168	0.213865	0.999044	0.145193	0.370398	0.131458	0.999998	0.00261609	0.985035	0.0915631	0	0.504251	0	0.548071	0.780785	0.11053	0.955353	0.0765206	0	0.500981	-1	0.179856	-1	0.112492	0.965675	0.0542838	0	0.526488	0	0.506213	0	0.523872	0.996294	0.17397	0.999998	0.000654022	0.45784	0.00337357
434	MMP7	4316	0.171273	0.185742	0.999976	0.117724	0.0502662	0.260955	0.999998	0.00261609	1	0.0457816	0	0.504251	0.838916	0.029431	1	0.0222368	0.910309	0.089601	0	0.500981	0	0.499673	-1	0.112492	0.971104	0.0523218	0	0.526488	0	0.506213	0	0.523872	1	0.11053	0.0311088	0.0438195	0.468498	0.00338165
435	ULK3	25989	0.935158	0.028123	1	0.102681	0.383186	0.130804	0.999998	0.00261609	0.999998	0.0477436	0.0739345	0.00850229	0.209914	0.0719424	0.104471	0.210595	0.101892	0.17724	0	0.500981	-1	0.179856	-1	0.112492	0.0448251	0.251145	0	0.526488	-1	0.181818	0	0.523872	0.146656	0.291694	0	0.523872	0.332108	0.00342621
436	EHF	26298	0.997488	0.00784827	0.99998	0.116416	0.165231	0.166776	0.999998	0.00261609	0.999998	0.0477436	0	0.504251	0.128832	0.0732505	0.983732	0.0608241	0.764736	0.113146	0	0.500981	0	0.499673	-1	0.112492	0.543922	0.166122	0	0.526488	0	0.506213	0	0.523872	0.999961	0.139307	9.99998e-05	0.0477436	0.409114	0.0034264
437	IL4	3565	0.232483	0.155657	1	0.102681	0.12721	0.23087	0.999998	0.00261609	1	0.0457816	0	0.504251	0.999224	0.00850229	1	0.0222368	0	0.58862	0	0.500981	0	0.499673	0	0.502289	0.985037	0.0405494	0	0.526488	0	0.506213	0	0.523872	1	0.11053	0.763285	0.0117724	0.439715	0.00352108
438	RPL5	6125	0.140323	0.194899	1	0.102681	0.875002	0.0438195	0.678989	0.0490517	0.999998	0.0477436	0	0.504251	0.252788	0.0693264	1	0.0222368	1	0.0156965	0	0.500981	0	0.499673	-1	0.112492	0.982568	0.0438195	0	0.526488	0	0.506213	0	0.523872	0.997097	0.172662	0.294209	0.0313931	0.506787	0.00354106
439	SCMH1	22955	0.368662	0.119686	1	0.102681	0.874059	0.0444735	0.999998	0.00261609	1	0.0457816	0	0.504251	0.68743	0.0405494	0.268299	0.168084	0.568567	0.142577	0	0.500981	0	0.499673	-1	0.112492	0.858875	0.0948332	0	0.526488	-1	0.181818	0.134552	0.0327011	0.988807	0.188358	0	0.523872	0.509204	0.00367656
440	UBB	7314	9.99998e-05	0.261609	1	0.102681	0.799743	0.0640942	0.572532	0.0542838	0.999998	0.0477436	0	0.504251	1	0.00261609	1	0.0222368	1	0.0156965	0	0.500981	0	0.499673	-1	0.112492	0.960204	0.058208	0	0.526488	0	0.506213	0	0.523872	1	0.11053	0	0.523872	0.471644	0.00370879
441	WNT16	51384	0.00600143	0.261609	1	0.102681	0.0580802	0.260301	0.999998	0.00261609	0.721785	0.111184	0	0.504251	0.914547	0.0248528	0.987065	0.06017	0.236478	0.175932	0	0.500981	0	0.499673	0	0.502289	0.0756215	0.251145	0	0.526488	-1	0.181818	0	0.523872	1	0.11053	0.999998	0.000654022	0.37975	0.00385426
442	TBX2	6909	0.678607	0.0739045	1	0.102681	0.417689	0.122302	0.999998	0.00261609	0.999996	0.0497057	0	0.504251	0.390698	0.058862	1	0.0222368	0.931792	0.0837148	0	0.500981	0	0.499673	0	0.502289	0.92868	0.0706344	0.0670548	0.0392413	0	0.506213	0	0.523872	1	0.11053	0	0.523872	0.462503	0.00402749
443	SLC13A3	64849	9.99998e-05	0.261609	0.883278	0.231524	0.171011	0.16416	0.999998	0.00261609	0.0912917	0.128188	0	0.504251	0	0.548071	0.841278	0.0981033	0.999998	0.0170046	0	0.500981	0	0.499673	-1	0.112492	0.185634	0.236756	0	0.526488	-1	0.181818	0	0.523872	0.999998	0.11707	0.999998	0.000654022	0.290081	0.00414895
444	LDLRAP1	26119	0.604961	0.0817528	1	0.102681	0.96175	0.0163506	0.609435	0.0529758	0.0908242	0.128188	0	0.504251	0.0881273	0.0732505	0.014903	0.210595	0.339184	0.166122	0	0.500981	-1	0.179856	-1	0.112492	0.559124	0.161543	0.251059	0.00130804	0	0.506213	0	0.523872	1	0.112492	0	0.523872	0.426358	0.00417952
445	ING1	3621	0.0988503	0.194899	1	0.102681	0.165231	0.166776	0.891255	0.0372793	1	0.0457816	0	0.504251	0.145625	0.0732505	1	0.0222368	1	0.0156965	0	0.500981	0	0.499673	-1	0.112492	0.964341	0.0555919	0	0.526488	0	0.506213	0	0.523872	1	0.11053	0.453939	0.0241988	0.49771	0.00426002
446	IL15	3600	0.00601224	0.261609	1	0.102681	0.805991	0.0634402	0.999998	0.00261609	1	0.0457816	0	0.504251	0.482332	0.0529758	1	0.0222368	0	0.58862	0	0.500981	0	0.499673	0	0.502289	0.999913	0.00981033	0	0.526488	0	0.506213	0.134552	0.0327011	1	0.11053	0	0.523872	0.394856	0.00430435
447	CXCR2	3579	0.0895282	0.194899	1	0.102681	0.277795	0.150425	0.999998	0.00261609	1	0.0457816	0	0.504251	0.340411	0.0654022	0.999989	0.0274689	0.187151	0.17724	0	0.500981	-1	0.179856	0	0.502289	0.822101	0.104644	0	0.526488	-1	0.181818	0	0.523872	1	0.11053	0.294209	0.0313931	0.469478	0.00439832
448	RIT1	6016	0.444561	0.0987574	0.999996	0.11053	0.0210828	0.264225	0.997818	0.0117724	0.646722	0.1138	0	0.504251	0.940452	0.0228908	0.990281	0.0562459	0.580381	0.140615	0.271401	0.00196207	0	0.499673	-1	0.112492	0.616215	0.146501	0	0.526488	0	0.506213	0	0.523872	0.999989	0.125572	0	0.523872	0.486709	0.00452352
449	EREG	2069	0.00599105	0.261609	1	0.102681	0.127136	0.23087	0.999998	0.00261609	0.999991	0.0536298	0	0.504251	0.999994	0.00523218	0.992491	0.0549379	0.0730683	0.17724	0	0.500981	0	0.499673	-1	0.112492	0.999754	0.0111184	0	0.526488	0	0.506213	0	0.523872	1	0.11053	0	0.523872	0.404435	0.00463103
450	CKB	1152	0.772246	0.0549379	0.999285	0.143231	0.389756	0.13015	0.999998	0.00261609	0.998196	0.0791367	0	0.504251	0	0.548071	0.90393	0.0863309	0.999896	0.0261609	0	0.500981	0	0.499673	-1	0.112492	0.912081	0.0791367	0	0.526488	0	0.506213	0	0.523872	1	0.11053	0.646121	0.0137345	0.498552	0.00477234
451	AGR2	10551	0.00599259	0.261609	0.983678	0.189666	0.49467	0.114454	0.999998	0.00261609	1	0.0457816	0	0.504251	0.999998	0.00457816	0.991818	0.0555919	0.882465	0.0941792	0	0.500981	0	0.499673	0	0.502289	0.685072	0.132112	0	0.526488	0	0.506213	0	0.523872	1	0.11053	0.264493	0.0320471	0.427573	0.0048849
452	DNM1L	10059	0.96223	0.0248528	1	0.102681	0.958571	0.0189666	0.942574	0.030739	1	0.0457816	0	0.504251	0.106745	0.0732505	0.998548	0.0490517	0.993752	0.0568999	0	0.500981	0	0.499673	-1	0.112492	0.739681	0.120994	0	0.526488	-1	0.181818	0	0.523872	1	0.111838	0	0.523872	0.56833	0.00494409
453	ERRFI1	54206	0.65122	0.0752126	1	0.102681	0.641267	0.0954872	0.999998	0.00261609	1	0.0457816	0	0.504251	0.642212	0.0451275	0.945735	0.0765206	0.728246	0.116416	0	0.500981	-1	0.179856	-1	0.112492	0.989983	0.0379333	0	0.526488	0	0.506213	0	0.523872	0.999505	0.157619	0	0.523872	0.538015	0.00512774
454	FOXA3	3171	0.986936	0.0170046	1	0.102681	0.417689	0.122302	0.999998	0.00261609	0.114812	0.128188	0	0.504251	0	0.548071	0.935504	0.0784827	0.567855	0.142577	0	0.500981	0	0.499673	0	0.502289	0.161424	0.238064	0	0.526488	0	0.506213	0	0.523872	0.999564	0.155657	0.999998	0.000654022	0.36702	0.00539856
455	SMAD9	4093	0.600843	0.0817528	1	0.102681	0.782243	0.0686723	0.743629	0.0470896	1	0.0464356	0	0.504251	0.181385	0.0719424	1	0.0222368	1	0.0156965	0	0.500981	0	0.499673	0	0.502289	0.563806	0.160235	0.128806	0.0353172	-1	0.181818	0	0.523872	0.998716	0.166776	0	0.523872	0.513215	0.00540348
456	EHMT1	79813	0.726664	0.0647482	1	0.102681	0.854638	0.0497057	0.999789	0.00719424	0.999989	0.0555919	0	0.504251	0.546263	0.0497057	0.993654	0.0536298	0.99916	0.0346632	0	0.500981	0	0.499673	-1	0.112492	0.0931994	0.251145	0	0.526488	-1	0.181818	0	0.523872	1	0.11053	0	0.523872	0.546735	0.00589457
457	KCNJ12	3768	0.151271	0.194899	0.997104	0.155657	0.723143	0.0752126	0.999998	0.00261609	0.999944	0.058862	0	0.504251	0	0.548071	0	0.604971	0.455717	0.155657	0	0.500981	0	0.499673	0	0.502289	0.0255909	0.251145	0	0.526488	0	0.506213	0.271569	0.0150425	0.995722	0.175932	0.999998	0.000654022	0.325942	0.00598645
458	UBE2E1	7324	0.643706	0.0752126	1	0.102681	0.903873	0.0333551	0.999998	0.00261609	0.999998	0.0477436	0	0.504251	0.763113	0.0353172	0.992824	0.0549379	1	0.0156965	0	0.500981	0	0.499673	0	0.502289	0.54119	0.166122	0	0.526488	0	0.506213	0	0.523872	0.995057	0.177894	0	0.523872	0.456834	0.00600097
459	HIST1H2BJ	8970	0.485617	0.0954872	0.999985	0.115108	0.968162	0.0124264	0.999998	0.00261609	0.997995	0.0797907	0	0.504251	0.927754	0.0235448	0.399732	0.151733	0.743066	0.114454	0	0.500981	0	0.499673	-1	0.112492	0.838829	0.101373	0	0.526488	0	0.506213	0	0.523872	1	0.11053	0	0.523872	0.502335	0.00601916
460	PRL	5617	0.232912	0.155657	1	0.102681	0.370398	0.131458	0.999998	0.00261609	1	0.0457816	0	0.504251	0.711676	0.0392413	0.999999	0.0235448	0	0.58862	0	0.500981	0	0.499673	-1	0.112492	0.201744	0.236102	-1	0.347286	0	0.506213	0	0.523872	1	0.11053	0.344549	0.030085	0.448851	0.00608242
461	TNFSF13	8741	0.233058	0.155657	1	0.102681	0.731931	0.0739045	0.999998	0.00261609	0.999999	0.0464356	0	0.504251	0.604265	0.0470896	0.997901	0.0503597	0.385333	0.163506	0	0.500981	0	0.499673	0	0.502289	0.752142	0.11707	0	0.526488	0	0.506213	0	0.523872	1	0.112492	0.427429	0.0241988	0.478399	0.00628586
462	HYOU1	10525	0.557984	0.0902551	1	0.102681	0.600233	0.0987574	0.999998	0.00261609	0.997644	0.0797907	0	0.504251	0	0.548071	0.868001	0.0941792	0.998013	0.0438195	0	0.500981	0	0.499673	-1	0.112492	0.976717	0.0497057	0	0.526488	0	0.506213	0.134552	0.0327011	0.999988	0.126226	0	0.523872	0.462472	0.00650044
463	UBE3A	7337	0.719394	0.0660562	1	0.102681	0.449291	0.119686	0.968727	0.0241988	1	0.0457816	0	0.504251	0.591445	0.0477436	1	0.0222368	1	0.0156965	0	0.500981	0	0.499673	-1	0.112492	0.696646	0.127534	0	0.526488	0	0.506213	0	0.523872	1	0.11053	0	0.523872	0.522672	0.0069413
464	HIST1H2BI	8346	0	0.630477	0.968528	0.198823	0.160149	0.194245	0.999998	0.00261609	0.999998	0.0477436	0	0.504251	0.927754	0.0235448	0	0.604971	0	0.58862	0	0.500981	0	0.499673	-1	0.112492	0.678994	0.132767	0	0.526488	-1	0.181818	-1	0.327665	0.516721	0.260301	0.999998	0.000654022	0.304195	0.00726989
465	KIR2DL4	3805	0.0617818	0.213865	0.874078	0.232178	0.127538	0.223676	0.999998	0.00261609	0.999998	0.0477436	0	0.504251	0	0.548071	0.687603	0.12034	0.161243	0.17724	0	0.500981	-1	0.179856	-1	0.112492	0.0155735	0.251145	-1	0.347286	0	0.506213	0	0.523872	0.745283	0.239372	0.999998	0.000654022	0.294157	0.00761192
466	CYP3A4	1576	0.239869	0.155657	0.999398	0.141923	0.694548	0.088293	0.999998	0.00261609	0.999998	0.0477436	0	0.504251	0	0.548071	0.999989	0.0274689	0.429875	0.157619	0	0.500981	0	0.499673	-1	0.112492	0.855099	0.0974493	0	0.526488	0	0.506213	0	0.523872	1	0.11053	0.21697	0.0340092	0.415345	0.00839798
467	NPTXR	23467	0.262642	0.133421	0.439732	0.253761	0.12767	0.223676	0.999998	0.00261609	0.0697414	0.128188	0	0.504251	0.68743	0.0405494	0.0182097	0.210595	0	0.58862	0	0.500981	0	0.499673	-1	0.112492	0.180982	0.236756	0	0.526488	0	0.506213	0	0.523872	1	0.11053	0.999998	0.000654022	0.26379	0.00847479
468	IGFBP1	3484	0.00598724	0.261609	1	0.102681	0	0.633094	0.999998	0.00261609	0.987481	0.0909091	0	0.504251	0.196746	0.0719424	1	0.0222368	0.398274	0.160889	0	0.500981	0	0.499673	-1	0.112492	0.975463	0.0497057	0	0.526488	0	0.506213	0	0.523872	1	0.11053	0.0311088	0.0438195	0.394362	0.00882057
469	HEPACAM	220296	9.99998e-05	0.261609	0.993018	0.163506	0.582605	0.100719	0.208927	0.0621321	0.999998	0.0477436	0	0.504251	0.999998	0.00457816	0.841278	0.0981033	0.999998	0.0170046	0	0.500981	-1	0.179856	-1	0.112492	0.0155361	0.251145	-1	0.347286	-1	0.181818	0	0.523872	0.433337	0.267495	0	0.523872	0.340576	0.00922977
470	CALCA	796	0.289035	0.129496	1	0.102681	0.798559	0.0640942	0.999998	0.00261609	0.999998	0.0477436	0	0.504251	0.00704607	0.0961413	0.980104	0.0627861	0	0.58862	0	0.500981	0	0.499673	-1	0.112492	0.537048	0.166776	0	0.526488	0	0.506213	0	0.523872	1	0.11053	9.99998e-05	0.0477436	0.343531	0.00957806
471	CTNNAL1	8727	0.00599699	0.261609	0.870402	0.232832	0.440326	0.119686	0.999998	0.00261609	0.999998	0.0477436	0	0.504251	0	0.548071	0.0114708	0.210595	0	0.58862	0	0.500981	0	0.499673	-1	0.112492	0.94648	0.0627861	0	0.526488	0	0.506213	0	0.523872	0.999944	0.142577	0.999998	0.000654022	0.252191	0.00981484
472	GUCY2C	2984	0.938805	0.028123	0.999998	0.106606	0.694548	0.088293	0.451692	0.058208	0.999995	0.0516678	0.00359158	0.00915631	0	0.548071	0.841278	0.0981033	0	0.58862	0	0.500981	0	0.499673	-1	0.112492	0.096157	0.251145	-1	0.347286	0	0.506213	0	0.523872	1	0.112492	0.0117375	0.0444735	0.420695	0.00994574
473	HIST1H2BG	8339	0	0.630477	0.968528	0.198823	0.160149	0.194245	0.999998	0.00261609	0.999998	0.0477436	0	0.504251	0.927754	0.0235448	0.427416	0.149771	0.787106	0.108568	0	0.500981	0	0.499673	-1	0.112492	0.849588	0.0981033	0	0.526488	-1	0.181818	0	0.523872	0.687093	0.245912	9.99998e-05	0.0477436	0.386364	0.0106558
474	ERF	2077	0.891189	0.0366252	1	0.103336	0.699361	0.087639	0.334764	0.06017	1	0.0457816	0	0.504251	0.862688	0.0268149	0.998185	0.0503597	0.751234	0.1138	0	0.500981	0	0.499673	-1	0.112492	0.954204	0.06017	0	0.526488	0	0.506213	0	0.523872	1	0.11053	0	0.523872	0.529027	0.0107033
475	ASS1	445	0.705834	0.0706344	1	0.102681	0.94662	0.0209287	0.640926	0.0510137	1	0.0457816	0	0.504251	0	0.548071	0.999987	0.0274689	0.984393	0.0647482	0	0.500981	-1	0.179856	-1	0.112492	0.918925	0.0765206	0	0.526488	0	0.506213	0	0.523872	1	0.11053	0	0.523872	0.533632	0.011076
476	EEF1B2	1933	0.141777	0.194899	0.755785	0.239372	0.386018	0.13015	0.999998	0.00261609	0.999998	0.0477436	0	0.504251	0	0.548071	0.896664	0.087639	0.999792	0.028777	0	0.500981	0	0.499673	-1	0.112492	0.894847	0.0850229	0	0.526488	0	0.506213	0	0.523872	0.999744	0.149117	0.0396588	0.0438195	0.381581	0.0112525
477	AGER	177	0.244455	0.155657	1	0.102681	0.758806	0.0719424	0.999998	0.00261609	1	0.0457816	0	0.504251	0	0.548071	1	0.0222368	0.672436	0.12361	0	0.500981	0	0.499673	-1	0.112492	0.615383	0.147155	0	0.526488	0	0.506213	0	0.523872	1	0.11053	0	0.523872	0.428608	0.0154142
478	PNPT1	87178	0.685613	0.0739045	1	0.102681	0.805051	0.0634402	0.390598	0.058862	0.810008	0.105298	0	0.504251	0	0.548071	0.989416	0.057554	0.830513	0.102027	0	0.500981	0	0.499673	-1	0.112492	0.994953	0.0261609	0	0.526488	0	0.506213	0	0.523872	0.988983	0.187704	0.0161855	0.0444735	0.481368	0.0161689
479	CTSZ	1522	0.0448846	0.213865	0.999822	0.132112	0.329296	0.139307	0.999998	0.00261609	0.114812	0.128188	0	0.504251	0	0.548071	0.560709	0.134729	0	0.58862	0	0.500981	-1	0.179856	0	0.502289	0.530223	0.16743	0.251059	0.00130804	0	0.506213	0	0.523872	1	0.11053	0	0.523872	0.287996	0.0164297
480	IL12B	3593	0.834516	0.0444735	1	0.102681	0.317701	0.145847	0.802249	0.0425114	1	0.0464356	0	0.504251	0.976306	0.0183126	1	0.0222368	0	0.58862	0	0.500981	0	0.499673	0	0.502289	0.893545	0.0856769	0	0.526488	-1	0.181818	0	0.523872	1	0.11053	0	0.523872	0.474133	0.0169943
481	IDO1	3620	0.0421935	0.213865	1	0.102681	0.274748	0.151079	0.999998	0.00261609	0.999956	0.058208	0	0.504251	0	0.548071	0.999752	0.0353172	0	0.58862	0	0.500981	0	0.499673	-1	0.112492	0.996343	0.0241988	0	0.526488	-1	0.181818	0	0.523872	1	0.11053	0	0.523872	0.365212	0.01769
482	GNAO1	2775	0.664828	0.0752126	1	0.102681	0.890646	0.0385873	0.160175	0.0660562	1	0.0464356	0	0.504251	0.828181	0.029431	0.0563213	0.210595	0.879085	0.0948332	0	0.500981	0	0.499673	-1	0.112492	0.212196	0.233486	0	0.526488	0	0.506213	0	0.523872	1	0.11053	0	0.523872	0.450109	0.0227701
483	PGD	5226	9.99998e-05	0.261609	0.999873	0.129496	0.239683	0.157619	0.0313195	0.0673643	0.571523	0.115108	0	0.504251	0	0.548071	0.956222	0.0719424	0.995874	0.0516678	0	0.500981	-1	0.179856	-1	0.112492	0.867069	0.0922171	0	0.526488	0	0.506213	0	0.523872	1	0.11053	0.0161855	0.0444735	0.388549	0.0270552
484	RNASET2	8635	0.112485	0.194899	0.816896	0.235448	0.574135	0.101373	0.600616	0.0529758	0.999998	0.0477436	0	0.504251	0.999998	0.00457816	0.168806	0.187704	0	0.58862	0	0.500981	-1	0.179856	-1	0.112492	0.816742	0.104644	0	0.526488	0	0.506213	0	0.523872	0.999994	0.122302	0	0.523872	0.35021	0.0273654
485	PLA2R1	22925	0.0995324	0.194899	1	0.102681	0.399551	0.126226	0.999998	0.00261609	0.0719485	0.128188	0	0.504251	0.0969162	0.0732505	0.992491	0.0549379	0	0.58862	0	0.500981	0	0.499673	-1	0.112492	0.0268182	0.251145	0	0.526488	0	0.506213	0	0.523872	0.999372	0.161543	0	0.523872	0.278392	0.0364723
486	SEPN1	57190	9.99998e-05	0.261609	1	0.102681	0.694548	0.088293	0.998619	0.00981033	1	0.0457816	0	0.504251	0	0.548071	0.996921	0.0510137	0	0.58862	0	0.500981	0	0.499673	-1	0.112492	0.137356	0.242642	0.128806	0.0353172	0	0.506213	0	0.523872	0.0483501	0.291694	0	0.523872	0.318919	0.036683
487	IL21	59067	0.2328	0.155657	1	0.102681	0	0.633094	0.978199	0.0222368	1	0.0464356	0	0.504251	0.16128	0.0732505	0.999796	0.0353172	0	0.58862	0	0.500981	0	0.499673	0	0.502289	0.272763	0.22433	0	0.526488	-1	0.181818	0	0.523872	1	0.11053	0	0.523872	0.376194	0.0612843
488	SLC16A7	9194	9.99998e-05	0.261609	0.999894	0.128842	0.160026	0.197515	0.999998	0.00261609	0.999998	0.0477436	0	0.504251	0	0.548071	0.0196262	0.210595	0	0.58862	0	0.500981	0	0.499673	-1	0.112492	0.594064	0.154349	0	0.526488	0	0.506213	0	0.523872	1	0.11053	0	0.523872	0.205388	0.0679131
489	ACKR1	2532	0.0895486	0.194899	0.987192	0.185742	0.401958	0.124918	0.0324038	0.0673643	0.744294	0.109876	0	0.504251	9.99998e-05	0.0961413	0.21274	0.18705	0	0.58862	0	0.500981	-1	0.179856	0	0.502289	0.594376	0.153695	0	0.526488	0	0.506213	0	0.523872	0.99015	0.185088	0	0.523872	0.292634	0.130291
