# Supplementary material for: CSGene: a literature-based database for cell senescence genes and its application to identify critical cell aging pathways and associated diseases
Source: Cell Death Dis. 2016 Jan 14;7(1):e2053–. doi: 10.1038/cddis.2015.414 (PMC4816187; doi:10.1038/cddis.2015.414)
Supplement: Supplementary Table 6 [file cddis2015414x6.xls]

## Sheet: Sheet1
STUDY_ABBREVIATION	STUDY_NAME	NUM_OF_CASES_ALTERED	PERCENT_CASES_ALTERED
Ovarian (TCGA pub)	Ovarian Serous Cystadenocarcinoma (TCGA, Nature 2011)	300	0.949
Uterine CS (TCGA)	Uterine Carcinosarcoma (TCGA, Provisional)	51	0.911
Lung SC (CLCGP)	Small Cell Lung Cancer (CLCGP, Nature Genetics 2012)	26	0.897
Ovarian (TCGA)	Ovarian Serous Cystadenocarcinoma (TCGA, Provisional)	272	0.875
Lung SC (JHU)	Small Cell Lung Cancer (Johns Hopkins, Nature Genetics 2012)	36	0.857
Esophagus sq (ICGC)	Esophageal Squamous Cell Carcinoma (ICGC, Nature 2014)	73	0.83
Colorectal (MSKCC)	Colorectal Adenocarcinoma Triplets (MSKCC, Genome Biology 2014)	113	0.819
Lung squ (TCGA)	Lung Squamous Cell Carcinoma (TCGA, Provisional)	141	0.792
Head & neck (TCGA pub)	Head and Neck Squamous Cell Carcinoma (TCGA, in revision)	204	0.731
Esophagus (Broad)	Esophageal Adenocarcinoma (Broad, Nature Genetics 2013)	105	0.719
Head & neck (TCGA)	Head and Neck Squamous Cell Carcinoma (TCGA, Provisional)	212	0.702
Head & neck (JHU)	Head and Neck Squamous Cell Carcinoma (Johns Hopkins, Science 2011)	22	0.688
Lung squ (TCGA pub)	Lung Squamous Cell Carcinoma (TCGA, Nature 2012)	120	0.674
Pancreas (TCGA)	Pancreatic Adenocarcinoma (TCGA, Provisional)	59	0.656
Head & neck (Broad)	Head and Neck Squamous Cell Carcinoma (Broad, Science 2011)	46	0.622
CCLE	Cancer Cell Line Encyclopedia (Novartis/Broad, Nature 2012)	546	0.62
Liver (RIKEN)	Liver Hepatocellular Carcinoma (RIKEN, Nature Genetics 2012)	13	0.619
Colorectal (Genentech)	Colorectal Adenocarcinoma (Genentech, Nature 2012)	42	0.583
Bladder (MSKCC 2014)	Bladder Cancer (MSKCC, Eur Urol 2014)	63	0.578
Breast (BCCRC Xenograft)	Breast cancer patient xenografts (British Columbia, Nature 2014)	16	0.552
Stomach (Pfizer UHK)	Stomach Adenocarcinoma (Pfizer and UHK, Nature Genetics 2014)	55	0.55
Colorectal (TCGA)	Colorectal Adenocarcinoma (TCGA, Provisional)	119	0.541
Breast (BCCRC)	Breast Invasive Carcinoma (British Columbia, Nature 2012)	35	0.538
NCI-60	NCI-60 Cell Lines (NCI, Cancer Res. 2012)	28	0.528
Bladder (TCGA pub)	Bladder Urothelial Carcinoma (TCGA, Nature 2014)	67	0.528
Bladder (TCGA)	Bladder Urothelial Carcinoma (TCGA, Provisional)	67	0.528
Prostate (MICH)	Prostate Adenocarcinoma, Metastatic (Michigan, Nature 2012)	32	0.525
Colorectal (TCGA pub)	Colorectal Adenocarcinoma (TCGA, Nature 2012)	111	0.524
Glioma (TCGA)	Brain Lower Grade Glioma (TCGA, Provisional)	147	0.514
Lung adeno (Broad)	Lung Adenocarcinoma (Broad, Cell 2012)	93	0.511
Lung adeno (TCGA)	Lung Adenocarcinoma (TCGA, Provisional)	87	0.506
Cholangiocarcinoma (NUS)	Cholangiocarcinoma (National University of Singapore,Nature Genetics 2012)	4	0.5
Prostate (SU2C)	Metastatic Prostate Cancer, SU2C/PCF Dream Team (Robinson et al., Cell 2015)	75	0.5
Stomach (TCGA pub)	Stomach Adenocarcinoma (TCGA, Nature 2014)	137	0.477
Lung adeno (TCGA pub)	Lung Adenocarcinoma (TCGA, Nature 2014)	105	0.457
Stomach (TCGA)	Stomach Adenocarcinoma (TCGA, Provisional)	100	0.455
Prostate Organoids	Prostate Adenocarcinoma Organoids (MSKCC, Cell 2014)	5	0.417
Lung adeno (TSP)	Lung Adenocarcinoma (TSP, Nature 2008)	64	0.393
Breast (TCGA pub)	Breast Invasive Carcinoma (TCGA, Nature 2012)	184	0.382
Breast (Sanger)	Breast Invasive Carcinoma (Sanger, Nature 2012)	37	0.37
Stomach (UTokyo)	Stomach Adenocarcinoma (U Tokyo, Nature Genetics 2014)	11	0.367
Stomach (UHK)	Stomach Adenocarcinoma (UHK, Nature Genetics 2011)	8	0.364
GBM (TCGA 2008)	Glioblastoma (TCGA, Nature 2008)	32	0.352
Bladder (MSKCC 2012)	Bladder Cancer (MSKCC, JCO 2013)	33	0.34
chRCC (TCGA)	Kidney Chromophobe (TCGA, Provisional)	22	0.333
Pancreas (ICGC)	Pancreatic Adenocarcinoma (ICGC, Nature 2012)	33	0.333
Liver (TCGA)	Liver Hepatocellular Carcinoma (TCGA, Provisional)	64	0.332
Breast (TCGA)	Breast Invasive Carcinoma (TCGA, Provisional)	306	0.318
chRCC (TCGA)	Kidney Chromophobe (TCGA, Cancer Cell 2014)	20	0.308
Liver (AMC)	Liver Hepatocellular Carcinoma (AMC, Hepatology 2014)	71	0.307
GBM (TCGA)	Glioblastoma Multiforme (TCGA, Provisional)	82	0.3
Uterine (TCGA pub)	Uterine Corpus Endometrioid Carcinoma (TCGA, Nature 2013)	68	0.283
Bladder (BGI)	Bladder Urothelial Carcinoma (BGI, Nature Genetics 2013)	28	0.283
Uterine (TCGA)	Uterine Corpus Endometrial Carcinoma (TCGA, Provisional)	68	0.281
Breast (Broad)	Breast Invasive Carcinoma (Broad, Nature 2012)	28	0.272
GBM (TCGA 2013)	Glioblastoma (TCGA, Cell 2013)	62	0.221
Cholangiocarcinoma (NCCS)	Cholangiocarcinoma (National Cancer Centre of Singapore, Nature Genetics 2013)	3	0.2
Cholangiocarcinoma (JHU)	Intrahepatic Cholangiocarcinoma (Johns Hopkins University, Nature Genetics 2013)	8	0.2
ACC (TCGA)	Adrenocortical Carcinoma (TCGA, Provisional)	17	0.193
Melanoma (Broad)	Skin Cutaneous Melanoma (Broad, Cell 2012)	23	0.19
Melanoma (TCGA)	Skin Cutaneous Melanoma (TCGA, Provisional)	48	0.173
Melanoma(broad/dfarber)	Melanoma (Broad/Dana Farber, Nature 2012)	4	0.16
Prostate (TCGA)	Prostate Adenocarcinoma (TCGA, Provisional)	38	0.147
Sarcoma (MSKCC)	Sarcoma (MSKCC/Broad, Nature Genetics 2010)	28	0.135
MPNST (MSKCC)	Malignant Peripheral Nerve Sheath Tumor (MSKCC, Nature Genetics 2014)	2	0.133
NPC (Singapore)	Nasopharyngeal Carcinoma (Singapore, Nature Genetics 2014)	7	0.125
Melanoma (Yale)	Skin Cutaneous Melanoma (Yale, Nature Genetics 2012)	11	0.121
Sarcoma (TCGA)	Sarcoma (TCGA, Provisional)	30	0.117
Prostate (Broad/Cornell 2013)	Prostate Adenocarcinoma (Broad/Cornell, Cell 2013)	5	0.089
AML (TCGA)	Acute Myeloid Leukemia (TCGA, Provisional)	15	0.08
AML (TCGA pub)	Acute Myeloid Leukemia (TCGA, NEJM 2013)	15	0.079
Prostate (TCGA 2015)	Prostate Adenocarcinoma (TCGA, in preparation)	25	0.075
ccRCC (BGI)	Kidney Renal Clear Cell Carcinoma (BGI, Nature Genetics 2012)	6	0.074
MM (Broad)	Multiple Myeloma (Broad, Cancer Cell 2014)	15	0.073
Prostate (Broad/Cornell 2012)	Prostate Adenocarcinoma (Broad/Cornell, Nature Genetics 2012)	7	0.064
ACyC (MSKCC)	Adenoid Cystic Carcinoma (MSKCC, Nature Genetics 2013)	3	0.05
Prostate (MSKCC 2010)	Prostate Adenocarcinoma (MSKCC, Cancer Cell 2010)	5	0.049
Cervical (TCGA)	Cervical Squamous Cell Carcinoma and Endocervical Adenocarcinoma (TCGA, Provisional)	9	0.047
MBL (ICGC)	Medulloblastoma (ICGC, Nature 2012)	5	0.044
DLBC (TCGA)	Lymphoid Neoplasm Diffuse Large B-cell Lymphoma (TCGA, Provisional)	2	0.042
MBL (Broad)	Medulloblastoma (Broad, Nature 2012)	3	0.033
MBL (PCGP)	Medulloblastoma (PCGP, Nature 2012)	1	0.027
pRCC (TCGA)	Kidney Renal Papillary Cell Carcinoma (TCGA, Provisional)	4	0.025
ccRCC (TCGA pub)	Kidney Renal Clear Cell Carcinoma (TCGA, Nature 2013)	9	0.022
ccRCC (TCGA)	Kidney Renal Clear Cell Carcinoma (TCGA, Provisional)	7	0.017
Esophagus (TCGA)	Esophageal Carcinoma (TCGA, Provisional)	3	0.016
PCPG (TCGA)	Pheochromocytoma and Paraganglioma (TCGA, Provisional)	2	0.012
Thyroid (TCGA pub)	Papillary Thyroid Carcinoma (TCGA, Cell 2014)	4	0.01
Thyroid (TCGA)	Thyroid Carcinoma (TCGA, Provisional)	4	0.01
Prostate (MSKCC 2014)	Prostate Adenocarcinoma CNA study (MSKCC, PNAS 2014)	0	0
Ovary SC (MSKCC)	Small Cell Carcinoma of the Ovary (MSKCC, Nature Genetics 2014)	0	0
