# Supplementary material for: CSGene: a literature-based database for cell senescence genes and its application to identify critical cell aging pathways and associated diseases
Source: Cell Death Dis. 2016 Jan 14;7(1):e2053–. doi: 10.1038/cddis.2015.414 (PMC4816187; doi:10.1038/cddis.2015.414)
Supplement: Supplementary Table 7 [file cddis2015414x7.xls]

## Sheet: node_degree
Gene	Degree
TP53	42
MYC	42
JUN	38
CDK2	35
CDK1	30
SMAD4	28
PLK1	28
FOS	28
UBE2D1	27
HDAC1	25
AKT1	25
RB1	23
PIK3CA	23
MAD2L1	23
BUB1B	23
UBE2E1	22
SP1	22
UBE2C	21
JAK2	21
CDC27	21
CDC26	21
CDC23	21
CDC16	21
ANAPC7	21
ANAPC5	21
ANAPC4	21
ANAPC2	21
ANAPC11	21
ANAPC10	21
ANAPC1	21
STAT3	19
TFDP1	18
FZR1	18
BRCA1	18
TERT	17
STAT1	17
RAC1	17
NFKB1	17
MAPK14	17
EGFR	17
SHC1	16
PSMD14	16
PSMB5	16
PRKCD	16
MTOR	16
XPO1	15
TNF	15
RELA	15
RBBP4	15
MAPK8	15
RBL1	14
PTPN1	14
MDM2	14
HIF1A	14
CENPA	14
CCND1	14
TERF2	13
RHOA	13
MAP3K1	13
IL12B	13
CDKN1B	13
BARD1	13
ATM	13
HIST3H3	12
BIRC5	12
TERF2IP	11
SMAD7	11
NGF	11
IRS1	11
IL6	11
IL4	11
IFNG	11
CEBPB	11
CDKN1A	11
SIRT1	10
RBL2	10
RBBP7	10
PPP2R1A	10
NBN	10
MET	10
ITGB4	10
FOXO1	10
FOXA1	10
ERBB2	10
CDK4	10
BUB1	10
AURKB	10
SMAD2	9
RAF1	9
PIN1	9
PDGFB	9
MAPK3	9
MAPK1	9
ITGAV	9
HRAS	9
CAV1	9
TINF2	8
TERF1	8
SUN1	8
STAT6	8
RAD50	8
POT1	8
MRE11A	8
MAP2K7	8
MAP2K6	8
MAP2K3	8
MAP2K1	8
LMNB1	8
KIF2C	8
IGF1	8
FYN	8
CDC42	8
CCNA2	8
AURKA	8
ACD	8
YY1	7
TGFB1	7
POU2F1	7
MAP3K5	7
IGF1R	7
FANCD2	7
ETS1	7
TOPBP1	6
SRF	6
SKIL	6
PCNA	6
MAPKAPK2	6
MAP2K4	6
KIT	6
HNF1A	6
GSK3B	6
FOXA2	6
CCNE1	6
BCL2	6
UBE3A	5
TCF3	5
STK11	5
SMAD1	5
RAN	5
PPARG	5
MYBL2	5
MAPK9	5
FOXM1	5
CSNK2A1	5
CASP6	5
UBTF	4
TXN	4
SNAI1	4
SMARCA2	4
RPL5	4
ROCK2	4
PTEN	4
PRL	4
PPARGC1A	4
PEBP1	4
MXD1	4
MAPK11	4
ID2	4
HBEGF	4
DKC1	4
DAXX	4
CDKN2B	4
CDK6	4
BCL2L11	4
APOB	4
YBX1	3
SMURF2	3
SMAD6	3
SIK1	3
RBX1	3
PRKDC	3
NDRG1	3
MCL1	3
ID1	3
HSPB1	3
HMGA1	3
HJURP	3
GJA1	3
EPAS1	3
ENG	3
EGR1	3
CTSD	3
CHEK1	3
APOA1	3
WNT5A	2
TAP1	2
SRSF1	2
SOD2	2
SMARCB1	2
SMAD5	2
RRM1	2
RPS6KA3	2
RPS6KA1	2
RASSF1	2
PLAUR	2
PIM1	2
PIAS4	2
OPRM1	2
NCAM1	2
MMP7	2
MAPK7	2
MAP4K4	2
KRT5	2
IRF7	2
IRF3	2
IGFBP3	2
IGFBP1	2
IGFALS	2
HNRNPA1	2
GADD45G	2
ESR2	2
EREG	2
EIF2S1	2
EIF2AK3	2
EEF1A1	2
DNMT3A	2
DKK1	2
CRTC1	2
CBX4	2
CAMK4	2
BRD2	2
BCL2L1	2
AGT	2
AGER	2
WRN	1
TWIST1	1
TP73	1
TP63	1
TNIK	1
TNFSF13	1
TGFB2	1
TAGLN	1
SREBF1	1
SMAD9	1
SENP1	1
SATB1	1
RRM2	1
RBP2	1
PTRF	1
PRKCI	1
PRKAA2	1
PPM1D	1
PPARD	1
PAX3	1
PARP1	1
NOX4	1
NDN	1
MSN	1
MKNK1	1
MINK1	1
MAPKAPK5	1
MAPKAPK3	1
LMNA	1
LDLRAP1	1
JDP2	1
IRF5	1
IGFBP5	1
HSPA5	1
GNAO1	1
GAPDH	1
FOXA3	1
FGFR2	1
FGF2	1
EWSR1	1
ETS2	1
EHMT2	1
EEF1B2	1
CXCR2	1
CRTC2	1
CPEB1	1
CLU	1
CDKN2C	1
CD44	1
CCNE2	1
CCNA1	1
CALR	1
CABIN1	1
BMI1	1
ARNTL	1
APEX1	1
ABCA1	1
